# Supplementary material for: Targeted depletion of pks+ bacteria from a fecal microbiota using specific antibodies
Source: mSystems. 2023 May 23;8(3):e00079-23. doi: 10.1128/msystems.00079-23 (PMC10308883; doi:10.1128/msystems.00079-23)
Supplement: TABLE S1 — Accession numbers, classification and pks island distribution of the analyzed E. coli strains. [file msystems.00079-23-s0001.xlsx]

## Sheet: PATRIC acc. numbers
Strain	Accession number
2	56216345
4	56216343
5	56216347
7	56216353
9	56216348
10	56216351
12	56216349
13	56216346
15	56216344
17	56216350
25	56216342
26	56216352
75	752788.3
146	5627969
148	1412815.3
152	5627968
155	56213551
165	5627967
166	5627966
199	5627965
221	5627964
224	5627960
228	5627962
233	56228254
272	56213552
319	56213557
320	1412816.3
328	1412822.3
338	5627171
350	56213554
435	1412823.3
472	56213553
536	362663.9
566	56213724
597	1412824.3
606	1412825.3
641	56213723
668	1412826.3
681	1412817.3
684	56213685
852	5629028
897	1411692.3
972	5629029
979	56225354
1011	56210836
1019	56210834
1039	56210835
1047	1411693.3
1087	56210837
1223	56210838
1350	1411696.3
1351	56210839
1365	1411697.3
1366	5629034
1369	5629032
1380	5629033
1389	5629035
1402	5629031
1670	56225352
1724	56225365
1935	5627836
2963	5629036
2999	5629040
3019	5629039
3020	5629041
3134	5629042
3140	5629037
3512	56225388
3693	56213841
4070	56225353
4222	56225351
4349	56217723
5412	1005561.3
6383	56225364
6409	56224362
6409	5625743
6770	56219138
7798	1005566.3
8624	1127125.3
10270	5629320
10810	1455600.3
11117	1455599.3
1937-06-01	56217469
31111	56210531
31122	56210532
32111	56210534
32122	56210529
34827	5627295
34870	5627294
1998-07-01	56217471
36079	5627292
36084	5627291
36293	5627296
36348	5627297
36493	5627298
36708	5627293
39888	56217545
39913	56217544
42189	56217546
80586	1005461.3
81009	56217359
83972	525281.3
90111	869686.4
96154	869683.4
100082	56213839
100100	5627480
100175	5627481
100197	56213891
100290	5627444
100329	1450427.3
100343	5627445
100414	5627443
100446	5627790
100451	56213892
100664	56213858
100714	56213821
100854	5627460
100885	56213823
102132	5627483
102148	56213901
102265	56213882
102535	5627484
102536	5627461
102549	56216335
102550	5627446
102556	56216334
102598	5627462
102651	1450428.3
102667	56216333
102687	56216336
102712	1450429.3
102713	56216338
102771	56219117
102878	56213828
102928	56213887
102929	5627463
103151	5627694
103199	56213840
103334	56216331
103338	5627485
103385	1450430.3
103414	56216337
103447	5627486
103573	1450431.3
103578	5627464
103604	56216339
105433	5629076
105438	5629079
105454	5629739
105547	5629738
108191	5629078
109497	5629077
110957	1268975.3
113290	1268976.3
113302	1268977.3
113303	1268978.3
122262	56213533
155388	5627787
174750	1125634.3
174900	1116003.3
178200	1116107.3
178850	1116106.3
178900	1116108.3
179100	1125652.3
179550	1116109.3
180050	1116103.3
180200	1116104.3
180600	1116105.3
200077	5627487
200144	56213848
200146	5627465
200232	5627763
200244	56213822
200499	5627789
200617	56213871
200696	5627667
200907	56213881
201350	5627669
201530	56213814
202374	5627658
202387	5627689
202474	5627765
202545	56213895
202733	56213876
203145	56213832
203153	56213833
203272	56213813
203518	56213853
203739	56213812
203741	5627447
204021	56213815
204965	56214010
300059	1450432.3
300073	5627622
300075	5627466
300214	5627467
300231	5627468
300237	56213816
300262	5627448
300469	5627488
300659	56213870
300735	56213878
300757	56216332
300769	56213819
300783	56213825
300847	5627489
302014	5627449
302025	56213875
302031	56213883
302042	56213811
302048	5627450
302053	1450433.3
302057	56213824
302082	5627624
302137	5627490
302150	5627469
302275	5627451
302302	5627728
302312	5627491
302555	56213826
302613	5627665
302619	5627785
302662	5627454
302687	5627470
302700	5627649
302701	5627732
302710	5627766
302909	5627471
303139	5627493
303145	5627472
303289	5627503
303301	5627494
303341	5627492
2832-03-01	5627827
400738	5627473
400791	5627453
400896	5627739
400929	5627495
401031	5627452
401082	5627704
401091	5627504
401140	1450434.3
401150	5627455
401195	5627496
401210	5627474
401264	5627456
401352	5627679
401363	5627653
401553	5627684
401588	5627475
401624	56213880
401675	5627497
401686	5627641
401817	5627476
401900	56213873
401907	5627692
401909	56213872
401954	5627457
402078	5627668
402286	56213888
402290	1450436.3
402310	5627477
402403	5627776
402559	5627498
402577	56213829
402594	56213849
402605	5627773
402617	5627757
402635	5627758
402696	5627627
402767	5627745
402780	5627751
402794	5627663
402798	5627654
402804	5627478
402837	5627621
402842	5627777
402878	56213830
402898	5627620
402924	5627761
402977	5627630
402981	5627499
403066	5627714
403096	5627748
403116	5627502
403128	5627651
403314	56213835
403341	5627500
403398	56213834
403418	56213860
403456	56213836
403523	5627680
403728	5627662
403885	56213856
3088-11-01	5627825
500094	5627782
500095	5627677
500193	5627791
500487	56213899
500883	56213900
500989	5627695
501016	5627625
503023	5627749
503210	56213847
503256	5627725
503311	5627574
503320	5627703
503331	5627722
503647	56213886
503688	56213903
503698	56213884
504180	5627706
504324	5627709
504449	5627715
504528	5627707
504662	56213831
504718	5627710
504925	5627716
505077	56213854
505148	5627742
505545	5627635
592121	56219091
600035	56213820
600555	56213879
601028	56213893
602206	5627640
602646	56213902
602687	56213859
602720	56213827
602748	56213877
603030	56213885
603388	56213852
603936	56213861
700149	5627632
700239	56213897
700283	5627501
700324	56213896
700328	56213894
700337	5627675
700377	56213846
700495	5627768
700851	5627638
700863	5627788
702161	5627711
702251	56213850
702324	5627458
702328	5627713
702331	56213889
702332	56213851
702423	5627479
702566	5627666
702626	5627482
702797	5627708
702947	56213890
702971	5627729
703063	5627691
703098	56213862
703108	5627784
703128	5627756
703200	56213874
703273	5627736
703348	56213817
703420	56213838
703427	56213837
703450	5628509
703491	56213818
703533	5627459
703753	5627724
4064-03-01	5627829
880221	1005397.3
881042	1005398.3
890511	1005399.3
902281	1005402.3
907357	1268979.3
907391	1268980.3
907446	1268981.3
907672	1268982.3
907700	1268983.3
907701	1268984.3
907710	1268985.3
907713	1268986.3
907715	1268987.3
907779	1268988.3
907889	1268989.3
907892	1268990.3
908519	1268991.3
908521	1268992.3
908522	1268993.3
908524	1268994.3
908525	1268995.3
908541	1268996.3
908555	1268997.3
908573	1268998.3
908585	1268999.3
908616	1269000.3
908624	1269001.3
908632	1269002.3
908658	1269003.3
908675	1269004.3
908691	1269005.3
930624	869680.4
950083	1051346.3
950941	869674.3
950943	1005408.3
951288	1005407.3
960107	1005415.3
960109	1005414.3
960497	869677.4
970003	1005416.3
970007	1005420.3
970010	1005419.3
971742	1005418.3
990814	1005434.3
990815	1005433.3
990816	1005430.3
990839	1005432.3
990848	1005431.3
991753	1005440.3
991762	1005435.3
991775	1005438.3
991781	1005439.3
991793	1005437.3
991805	1005436.3
6430-03-01	5627828
6544-05-01	5627811
6545-05-01	5627819
2719100	1116119.3
2720900	1116120.3
2722950	1116121.3
2726800	1116122.3
2726950	1116123.3
2729250	1116004.3
2730350	1116005.3
2730450	1116006.3
2731150	1116007.3
2733950	1125635.3
2735000	1116008.3
2741950	1116009.3
2747800	1116010.3
2749250	1116011.3
2756500	1116012.3
2762100	1116013.3
2770900	1116014.3
2780750	1116015.3
2785200	1116016.3
2788150	1116017.3
2845350	1116124.3
2845650	1116125.3
2846750	1116126.3
2848050	1116127.3
2850400	1116018.3
2850750	1116019.3
2851500	1116128.3
2853500	1116020.3
2854350	1125636.3
2860050	1116021.3
2860650	1116022.3
2861200	1116023.3
2862600	1116024.3
2864350	1116025.3
2865200	1116026.3
2866350	1116027.3
2866450	1116028.3
2866550	1116029.3
2866750	1116030.3
2867750	1116031.3
2871950	1116032.3
2872000	1116033.3
2872800	1116034.3
2875000	1116035.3
2875150	1116036.3
50579417	5628475
50639799	5628479
50640492	5628476
50664179	5628477
50673720	5628485
50676002	5628478
50739467	5628486
50739822	5628480
50760471	5628481
50816743	5628482
50822286	5628487
50857972	5628483
50870281	5628484
69000000	56213995
02-6737_1	56216474
02-6737_100	56216475
0528Y_51_14	56213904
08-00022	56211294
1.10-R8	56215144
1.2-R2	56215185
1.2-R3	56215161
1.4-R4	56215142
1.9-R6	56215138
1.9-R7	56215172
1_Esco_CA-NL	56222267
10.1-R1	56215184
10_Esco_CA-NL	56222275
100269_aEPEC	5627579
100383_aEPEC	5627730
100554_aEPEC	5627567
100600_aEPEC	5627783
102010_aEPEC	5627643
102014_aEPEC	5627682
102298_aEPEC	5627737
102328_aEPEC	5627759
102366_aEPEC	5627769
102485_aEPEC	5627719
102606_aEPEC	5627764
10-2735_1	56216471
10-2735_100	56216470
1030c-1	56213864
10380a	56213857
105_ECOL	5627303
1066.rep1_ECOL	5627304
1072_ECOL	5627982
1099F	5629854
11.1a	56217416
11.1-R1	56215136
11.2p	56217418
11.2-R2	56215180
11.3r	56217415
11.3-R3	56215157
11.4-R4	56215163
11_ECOL	5627301
11_Esco_CA-NL	56222276
1-110-08_S1_C1	1444049.3
1-110-08_S1_C2	1444077.3
1-110-08_S1_C3	1444104.3
1-110-08_S3_C1	1444132.3
1-110-08_S3_C2	1444160.3
1-110-08_S3_C3	1444190.3
1-110-08_S4_C1	1444215.3
1-110-08_S4_C2	1444243.3
1-110-08_S4_C3	1444272.3
112469215-isolate1	1333587.3
112469218-isolate1	1333588.3
11-3088_1	56216472
11-3088_100	56216473
1163_ECOL	5627305
1-176-05_S1_C1	1444050.3
1-176-05_S1_C2	1444078.3
1-176-05_S1_C3	1444105.3
1-176-05_S3_C1	1444133.3
1-176-05_S3_C2	1444161.3
1-176-05_S4_C1	1444216.3
1-176-05_S4_C2	1444244.3
1-176-05_S4_C3	1444273.3
1-182-04_S1_C1	1444051.3
1-182-04_S1_C2	1444079.3
1-182-04_S1_C3	1444106.3
1-182-04_S3_C1	1444134.3
1-182-04_S3_C2	1444162.3
1-182-04_S3_C3	1444191.3
1-182-04_S4_C1	1444217.3
1-182-04_S4_C2	1444245.3
1-182-04_S4_C3	1444274.3
1187_ECOL	5627983
1196_ECOL	5627302
12.1a	56217417
12.2p	56217420
12.3r	56217422
12.4r	56217419
12_ECOL	5627306
12_Esco_HA-NL	56222279
121_ECOL	5627311
122_ECOL	5627307
1225_ECOL	5627312
123_ECOL	5627313
1241a	56213866
1244_ECOL	5627314
1-250-04_S1_C1	1444052.3
1-250-04_S1_C2	1444080.3
1-250-04_S1_C3	1444107.3
1-250-04_S3_C1	1444135.3
1-250-04_S3_C2	1444163.3
1-250-04_S4_C1	1444218.3
1-250-04_S4_C2	1444246.3
12684a	56213863
1280_ECOL	5627308
129.h	56219156
12b_Esco_HA-NL	56222277
13.1-R1	56215158
13.1-R2	56215168
13.1-R2a	56215166
13_Esco_HA-NL	56222278
1307.rep1_ECOL	5627309
1307.rep2_ECOL	5627310
1326F	5629856
1-392-07_S1_C1	1444053.3
1-392-07_S1_C2	1444081.3
1-392-07_S3_C1	1444136.3
1-392-07_S3_C2	1444164.3
1-392-07_S3_C3	1444192.3
1-392-07_S4_C1	1444219.3
1-392-07_S4_C2	1444247.3
1-392-07_S4_C3	1444275.3
14.1-R1	56215156
14.2-R2	56215147
14.2-R3	56215170
14.3-R4	56215181
14_Esco_HA-NL	56222288
14A	1207035.3
15.1-R1	56215164
15_Esco_HA-NL	56222287
15617a	56213842
16_Esco_HA-NL	56222283
17.1a	56217421
17.2p	56217424
17.3r	56217426
17_Esco_HA-NL	56222284
18.1-R1	56215137
18_Esco_HA-NL	56222281
184_ECOL	5627321
19.1-R1	56215150
19.1-R1a	56215141
19.1-R3	56215139
19_Esco_HA-NL	56222286
199900.1	1116130.3
1-R1	56215155
1rc4	56219096
2.1a	56217430
2.1-R1	56215178
2.2r	56217432
2.2-R2	56215148
2.3-R3	56215162
2.3-R4	56215183
2.3-R5	56215177
2_Esco_CA-NL	56222266
20.1a	56217423
20.2r	56217427
20.3r	56217425
20_Esco_HA-NL	56222280
200135_aEPEC	5627717
200439_aEPEC	5627727
200456_aEPEC	5627570
2-005-03_S1_C1	1444036.3
2-005-03_S1_C2	1444064.3
2-005-03_S1_C3	1444092.3
2-005-03_S3_C1	1444117.3
2-005-03_S3_C2	1444147.3
2-005-03_S3_C3	1444175.3
2-005-03_S4_C1	1444200.3
2-005-03_S4_C2	1444228.3
2-005-03_S4_C3	1444258.3
200708_aEPEC	5627577
200758_aEPEC	5627701
200781_aEPEC	5627618
2009-46	5626987
200959_aEPEC	5627648
2009C-3133	56224397
2010137Y	56215189
2-011-08_S1_C1	1444037.3
2-011-08_S1_C2	1444065.3
2-011-08_S1_C3	1444093.3
2-011-08_S3_C1	1444118.3
2-011-08_S3_C2	1444148.3
2-011-08_S3_C3	1444176.3
2-011-08_S4_C1	1444201.3
2-011-08_S4_C3	1444259.3
201191_aEPEC	5627735
2011C-3198	56210828
2011C-3665	56217468
2011C-3911	56210826
2011C-4315	56210829
2011EL-1369-1	5625041
2011EL-1370-2	5625042
2011EL-1497-2	5625043
201214_aEPEC	5627646
2012C-3400	56217467
2012C-4227	56224400
201381_aEPEC	5627683
2013C-4465	56210827
2013EL-1319	5625029
2013EL-1320-c5	5625040
201488_aEPEC	5627637
2014C-3250	56210830
2014EL-1181-1	5627077
201534_aEPEC	5627642
201589_aEPEC	5627634
201600.1	1116129.3
2016C-3936C1	56214013
202317_aEPEC	5627741
202423_aEPEC	5627721
202443_aEPEC	5627670
202453_aEPEC	5627617
202521_aEPEC	5627659
202621_aEPEC	5627731
202833_aEPEC	5627700
202973_aEPEC	5627582
203470_aEPEC	5627781
204263_aEPEC	5627636
204302_aEPEC	5627645
204ii.h	56219155
2-052-05_S1_C1	1444038.3
2-052-05_S1_C3	1444094.3
2-052-05_S3_C1	1444119.3
2-052-05_S3_C2	1444149.3
2-052-05_S3_C3	1444177.3
2-052-05_S4_C1	1444202.3
2-052-05_S4_C2	1444230.3
2-052-05_S4_C3	1444260.3
20b_Esco_HA-NL	56222285
21.1a	56217429
21.1-R1	56215175
21.2p	56217428
21.3r	56217431
21_Esco_HA-NL	56222282
211_ECOL	5627315
2-156-04_S1_C3	1444095.3
2-156-04_S3_C1	1444120.3
2-156-04_S3_C2	1444150.3
2-156-04_S3_C3	1444178.3
2-156-04_S4_C1	1444203.3
2-156-04_S4_C2	1444231.3
2-156-04_S4_C3	1444261.3
2-177-06_S1_C1	1444040.3
2-177-06_S1_C2	1444068.3
2-177-06_S1_C3	1444096.3
2-177-06_S3_C1	1444121.3
2-177-06_S3_C2	1444151.3
2-177-06_S3_C3	1444179.3
2-177-06_S4_C1	1444204.3
2-177-06_S4_C2	1444232.3
2-177-06_S4_C3	1444262.3
22.1-R1	56215143
22_Esco_HA-NL	56220537
2-210-07_S1_C2	1444069.3
2-210-07_S1_C3	1444097.3
2-210-07_S3_C1	1444122.3
2-210-07_S3_C2	1444152.3
2-210-07_S3_C3	1444180.3
2-210-07_S4_C1	1444205.3
2-210-07_S4_C2	1444233.3
2-210-07_S4_C3	1444263.3
2-222-05_S1_C1	1444041.3
2-222-05_S1_C2	1444070.3
2-222-05_S1_C3	1444098.3
2-222-05_S3_C1	1444123.3
2-222-05_S3_C2	1444153.3
2-222-05_S3_C3	1444181.3
2-222-05_S4_C1	1444206.3
2-222-05_S4_C2	1444234.3
2-222-05_S4_C3	1444264.3
223_ECOL	5627316
22c_Esco_HA-NL	56222313
23_Esco_HA-NL	56220538
2-316-03_S1_C1	1444042.3
2-316-03_S1_C2	1444071.3
2-316-03_S3_C1	1444124.3
2-316-03_S3_C2	1444154.3
2-316-03_S3_C3	1444182.3
2-316-03_S4_C1	1444207.3
2-316-03_S4_C2	1444235.3
2-316-03_S4_C3	1444265.3
24.16-R4	56215179
24.1-R1	56215151
24.1-R2	56215152
24.20-R5	56215182
24_Esco_HA-NL	56222311
241_ECOL	5627322
242_ECOL	5627323
2-427-07_S1_C1	1444043.3
2-427-07_S1_C2	1444072.3
2-427-07_S1_C3	1444099.3
2-427-07_S3_C1	1444125.3
2-427-07_S3_C3	1444183.3
2-427-07_S4_C1	1444208.3
2-427-07_S4_C2	1444236.3
2-427-07_S4_C3	1444266.3
2-460-02_S1_C1	1444044.3
2-460-02_S1_C2	1444073.3
2-460-02_S1_C3	1444100.3
2-460-02_S3_C1	1444126.3
2-460-02_S3_C2	1444155.3
2-460-02_S3_C3	1444184.3
2-460-02_S4_C1	1444209.3
2-460-02_S4_C2	1444237.3
2-460-02_S4_C3	1444267.3
2-474-04_S1_C1	1444045.3
2-474-04_S1_C2	1444074.3
2-474-04_S3_C1	1444127.3
2-474-04_S3_C2	1444156.3
2-474-04_S3_C3	1444185.3
2-474-04_S4_C1	1444210.3
2-474-04_S4_C2	1444238.3
2-474-04_S4_C3	1444268.3
24-R3	56215154
25_Esco_HA-NL	56220541
25b_Esco_HA-NL	56222314
26.1a	56217434
26.2p	56217435
26.3r	56217433
26_Esco_HA-NL	56220539
2610F	5629855
264_ECOL	5627317
265_ECOL	5627324
27_Esco_HA-NL	56220540
273_ECOL	5627325
28_Esco_HA-NL	56222312
283_ECOL	5627318
284_ECOL	5627327
2886-75	1207038.3
29_Esco_HA-NL	56220543
299.h	56219154
2a06	56210530
2ECMBL	56225387
3.3-R2	56215140
3.5-R3	56215160
3.6-R4	56215169
3.6-R5	56215146
3_Esco_CA-NL	56222268
30_Esco_HA-NL	56220547
300086_aEPEC	5627780
300711_aEPEC	5627655
300795_aEPEC	5627575
300812_aEPEC	5627688
300814_aEPEC	5627657
3-020-07_S1_C1	1444054.3
3-020-07_S1_C2	1444082.3
3-020-07_S1_C3	1444108.3
3-020-07_S3_C1	1444137.3
3-020-07_S3_C2	1444165.3
3-020-07_S4_C1	1444220.3
3-020-07_S4_C2	1444248.3
3-020-07_S4_C3	1444276.3
3-073-06_S1_C1	1444055.3
3-073-06_S1_C2	1444083.3
3-073-06_S3_C1	1444138.3
3-073-06_S3_C2	1444166.3
3-073-06_S4_C1	1444221.3
3-073-06_S4_C2	1444249.3
3-073-06_S4_C3	1444277.3
31.1a	56217438
31.2p	56217439
31.3r	56217436
31_Esco_HA-NL	56220542
3-105-05_S1_C1	1444056.3
3-105-05_S1_C2	1444084.3
3-105-05_S1_C3	1444110.3
3-105-05_S3_C1	1444139.3
3-105-05_S3_C2	1444167.3
3-105-05_S3_C3	1444193.3
3-105-05_S4_C1	1444222.3
3-105-05_S4_C2	1444250.3
3-105-05_S4_C3	1444278.3
32_Esco_HA-NL	56220544
322i.h	56219153
3-267-03_S1_C1	1444057.3
3-267-03_S1_C2	1444085.3
3-267-03_S1_C3	1444111.3
3-267-03_S3_C1	1444140.3
3-267-03_S3_C2	1444168.3
3-267-03_S4_C1	1444223.3
3-267-03_S4_C2	1444251.3
32b_Esco_HA-NL	56220545
33_Esco_HA-NL	56220548
3-373-03_S1_C1	1444058.3
3-373-03_S1_C2	1444086.3
3-373-03_S1_C3	1444112.3
3-373-03_S3_C1	1444141.3
3-373-03_S3_C2	1444169.3
3-373-03_S3_C3	1444194.3
3-373-03_S4_C1	1444224.3
3-373-03_S4_C2	1444252.3
3-373-03_S4_C3	1444279.3
33b_Esco_HA-NL	56222315
34.1a	56217437
34.2r	56217440
34_Esco_HA-NL	56220546
3431F	56215187
3-475-03_S1_C1	1444059.3
3-475-03_S1_C2	1444087.3
3-475-03_S3_C1	1444142.3
3-475-03_S3_C2	1444170.3
3-475-03_S4_C1	1444225.3
3-475-03_S4_C2	1444253.3
35.1a	56217441
35.2p	56217442
35.3r	56217444
35_Esco_HA-NL	56222321
35b_Esco_HA-NL	56222318
35j9	56213997
36_Esco_HA-NL	56220549
37_Esco_HA-DE	56220553
38.ii.h	56219157
38_Esco_HA-DE	56222316
381-1	5627173
381-3	5627175
381-4	5627170
382.h	56219149
39_Esco_HA-DE	56220555
3c112	56210535
3-R1	56215145
3-S1R	56215176
4.2-R3	56215186
4.3-R2a	56215173
4.4-R2b	56215153
4_Esco_CA-NL	56222270
40_Esco_HA-DE	56220552
400549_aEPEC	5627661
400654_aEPEC	5627687
400714_aEPEC	5627723
400897_aEPEC	5627705
400998_aEPEC	5627750
401117_aEPEC	5627569
401174_aEPEC	5627583
401250_aEPEC	5627673
401480_aEPEC	5627792
401596_aEPEC	5627581
401709_aEPEC	5627697
401886_aEPEC	5627571
401938_aEPEC	5627584
402048_aEPEC	5627752
402058_aEPEC	5627565
402074_aEPEC	5627644
402097_aEPEC	5627672
402099_aEPEC	5627743
402138_aEPEC	5627664
402227_aEPEC	5627754
402248_aEPEC	5627778
402480_aEPEC	5627760
402654_aEPEC	5627726
402743_aEPEC	5627733
402770_aEPEC	5627779
403308_aEPEC	5627685
403726_aEPEC	5627712
41.1a	56217443
41.2p	56217445
41.3r	56217446
41.4p	56217447
41.5r	56217448
41_Esco_HA-DE	56222317
4155a	56213865
417_ECOL	5627329
42_ECOL	5627319
42_Esco_HA-DE	56222319
4-203-08_S1_C1	1444060.3
4-203-08_S1_C2	1444088.3
4-203-08_S1_C3	1444113.3
4-203-08_S3_C1	1444143.3
4-203-08_S3_C2	1444171.3
4-203-08_S3_C3	1444196.3
4-203-08_S4_C2	1444254.3
4-203-08_S4_C3	1444280.3
43_Esco_HA-DE	56220551
44_Esco_HA-DE	56222320
444_ECOL	5627330
45_Esco_HA-DE	56220556
4541-1	1454383.3
455_ECOL	5627331
4552-1	1455597.3
456_ECOL	5627332
457.rep1_ECOL	5627333
457.rep2_ECOL	5627981
46_Esco_HA-DE	56220554
4626_wz	56214018
464_ECOL	5627320
47_Esco_HA-DE	56220557
48_Esco_HA-DE	56220550
483_ECOL	5627335
486_ECOL	5627334
4-R1	56215159
4-R2	56215149
5.1a	56217449
5.1-R1	56215171
5.2p	56217450
5.2-R2	56215165
5.3r	56217451
5_Esco_CA-NL	56222271
500197_aEPEC	5627631
500275_aEPEC	5627690
500618_aEPEC	5627699
500858_aEPEC	5627771
500864_aEPEC	5627629
501029_aEPEC	5627656
502_ECOL	5627336
503028_aEPEC	5627572
503130_aEPEC	5627628
503225_aEPEC	5627580
503238_aEPEC	5627762
503459_aEPEC	5627693
503537_aEPEC	5627578
503662_aEPEC	5627747
503891_aEPEC	5627774
503947_aEPEC	5627767
504005_aEPEC	5627576
504225_aEPEC	5627696
504300_aEPEC	5627698
504647_aEPEC	5627573
504821_aEPEC	5627650
504888_aEPEC	5627660
505393_aEPEC	5627568
505513_aEPEC	5627753
5-172-05_S1_C3	1444101.3
5-172-05_S3_C1	1444128.3
5-172-05_S3_C3	1444186.3
5-172-05_S4_C1	1444211.3
5-172-05_S4_C2	1444239.3
5-172-05_S4_C3	1444269.3
527_ECOL	5627337
5-366-08_S1_C1	1444047.3
5-366-08_S1_C3	1444102.3
5-366-08_S3_C1	1444129.3
5-366-08_S3_C2	1444157.3
5-366-08_S3_C3	1444187.3
5-366-08_S4_C1	1444212.3
5-366-08_S4_C2	1444240.3
541-1	752786.3
541-15	752785.3
555_ECOL	5627338
56.1r	56217452
56.2r	56217454
56.3r	56217455
576-1	752787.3
580_ECOL	5627339
592_ECOL	5627340
5CRE51	56216466
6.2-R1	56215167
6_Esco_CA-NL	56222269
602370_aEPEC	5627566
6-175-07_S1_C1	1444061.3
6-175-07_S1_C2	1444089.3
6-175-07_S1_C3	1444114.3
6-175-07_S3_C1	1444144.3
6-175-07_S3_C2	1444172.3
6-175-07_S3_C3	1444197.3
6-175-07_S4_C1	1444226.3
6-175-07_S4_C2	1444255.3
6-175-07_S4_C3	1444281.3
62D3	56213996
6-319-05_S1_C1	1444062.3
6-319-05_S1_C2	1444090.3
6-319-05_S1_C3	1444115.3
6-319-05_S3_C1	1444145.3
6-319-05_S3_C2	1444173.3
6-319-05_S3_C3	1444198.3
6-319-05_S4_C2	1444256.3
6-319-05_S4_C3	1444282.3
650_ECOL	5627354
6-537-08_S1_C1	1444063.3
6-537-08_S1_C2	1444091.3
6-537-08_S1_C3	1444116.3
6-537-08_S3_C1	1444146.3
6-537-08_S3_C2	1444174.3
6-537-08_S3_C3	1444199.3
6-537-08_S4_C1	1444227.3
6-537-08_S4_C2	1444257.3
662_ECOL	5627341
675_ECOL	5627342
688_ECOL	5627343
689_ECOL	5627355
690_ECOL	5627356
696_ECOL	5627344
7_ECOL	5627357
7_Esco_CA-NL	56222272
702745_aEPEC	5627746
702890_aEPEC	5627686
702898_aEPEC	5627652
703258_aEPEC	5627623
703975_aEPEC	5627770
723_ECOL	5627358
7-233-03_S1_C2	1444075.3
7-233-03_S1_C3	1444103.3
7-233-03_S3_C1	1444130.3
7-233-03_S3_C2	1444158.3
7-233-03_S3_C3	1444188.3
7-233-03_S4_C1	1444213.3
7-233-03_S4_C2	1444241.3
7-233-03_S4_C3	1444270.3
725_ECOL	5627345
729_ECOL	5627346
730_ECOL	5627359
735_ECOL	5627360
736_ECOL	5627347
73G4	56213999
740_ECOL	5627348
742_ECOL	5627361
746_ECOL	5627362
747_ECOL	5627349
748_ECOL	5627350
753_ECOL	5627351
762_ECOL	5627352
774_ECOL	5627363
78B5	56214000
7996-1	1455598.3
7N	5627172
8_Esco_CA-NL	56222273
806_ECOL	5627364
809_ECOL	5627353
8255a	56213844
8350a	56213867
8-415-05_S1_C1	1444048.3
8-415-05_S1_C2	1444076.3
8-415-05_S3_C1	1444131.3
8-415-05_S3_C2	1444159.3
8-415-05_S3_C3	1444189.3
8-415-05_S4_C1	1444214.3
8-415-05_S4_C2	1444242.3
8-415-05_S4_C3	1444271.3
85H4	56214001
86J1	56213998
87-1714	56210870
8G	5627174
9.1a	56217453
9.1-R1	56215174
9.2p	56217456
9.3r	56217457
9_Esco_CA-NL	56222274
909945-2	1269007.3
910096-2	1269010.3
924_ECOL	5627984
929.rep2_ECOL	5627365
9312a	56213868
932_ECOL	5627368
9343a	56213855
9571a	56213845
95JB1	1333535.3
95NR1	1333536.3
960_ECOL	5627369
963a-1	56213843
966_ECOL	5627366
97-3250	56229122
9788a	56213869
982_ECOL	5627370
984_ECOL	5627371
985_ECOL	5627367
992_ECOL	5627372
9Z	5627176
A25922R	1269008.3
A35218R	1269009.3
AB42410445-isolate1	1333589.3
AB42554418-isolate1	1333590.3
AB42602061-isolate1	1333591.3
AB43739056-isolate1	1333592.3
ABU 1	56222342
ABU 106	56222340
ABU 123	56222341
ABU 148	56222346
ABU 61	56222344
ABU 65	56222345
ABU 83972	655817.18
ABU 84	56222343
ABU 9	56222338
ABU 91	56222339
AL505	5629019
AMA1167	56224777
AN61	5628492
AN62	5628493
ATCC 35150	5627073
ATCC 35150 NalR	5627074
ATCC 35150_1	56216468
ATCC 35150_100	56216469
ATCC 43886	56222331
ATCC 43896	56222333
ATM266	56213804
ATM456	56213800
ATM457	56213795
ATM459	56213797
ATM460	56213805
ATM461	56213807
ATM462	56213802
ATM463	56213803
ATM465	56213796
Aug-61	56217472
AUH_IMP147	56216476
AUH_IMP149	56216423
AUH_IMP153	56216421
AUH_IMP157	56216422
AUH_IMP161	56216424
AUH_IMP167	56216420
AUH_IMP168	56217336
AUH_IMP173	56216425
AUH_IMP174	56216419
AUH_IMP186	56217335
AUH_IMP187	56217338
AUH_IMP188	56217351
AUH_IMP190	56217337
AUH_IMP194	56217352
AUH_IMP199	56217339
AUH_IMP200	56217341
AUH_IMP202	56217353
AUH_IMP203	56217340
AUH_IMP205	56217342
AUH_IMP312	56217343
AUH_IMP314	56217344
AUH_IMP319	56217345
AUH_IMP322	56217346
AUH_IMP394	56217347
AUH_IMP396	56217348
AUH_IMP443	56217349
AUH_IMP605	56217350
avian5	5627242
AY62	5628494
AY63	5628497
AY64	5628495
AY65	5628498
AY69	5628496
AY71	5628499
AZ71	5628500
AZ72	5628505
AZ74	5628506
AZ75	5628502
AZ76	5628501
AZ77	5628503
AZ79	5628504
B102	1151213.3
B1020-2	5627083
B103	1151234.3
B104	1151243.3
B104	5629068
B105	1151247.3
B106	1151248.3
B107	1151214.3
B107	5629067
B108	550673.3
B109	1151244.3
B112	1151249.3
B113	1151250.3
B114	1151251.3
B116	5629064
B-11870	56212951
B125	5629070
B132	5629066
B133	5629071
B144-c1	5627079
B15	1151237.3
B150	5629069
B16	5629044
B17	1151238.3
B22	5629048
B26	5629047
B26-2	1151226.3
B28-1	1151217.3
B28-2	1151218.3
B29-1	1151219.3
B29-2	1151220.3
B3	5629038
B36-2	1151222.3
B37	5629046
B40-1	1151227.3
B40-2	1151228.3
B44	5629050
B46	5629049
B47	5629051
B48	5629052
B49-2	1151246.3
B5	5629043
B51	5629053
B5-2	1151224.3
B54	5629054
B58	5629055
B65	5629045
B71	5629058
B7-2	1151216.3
B75	5629060
B77	5629063
B7A	340184.6
B83	1151239.3
B83	5629062
B84	1151240.3
B85	1151241.3
B86	1151242.3
B-8638	56212950
B87	5629059
B89	1151235.3
B89	5629061
B90	1151236.3
B93	1151231.3
B94	5629057
B95	1151233.3
B95	5629065
BCE001_MS16	1116037.3
BCE002_MS12	1116112.3
BCE006_MS-23	1125637.3
BCE007_MS-11	1116113.3
BCE008_MS-01	1116110.3
BCE008_MS-13	1116471.3
BCE011_MS-01	1116114.3
BCE019_MS-13	1116115.3
BCE030_MS-09	1116116.3
BCE032_MS-12	1116117.3
BCE034_MS-14	1116118.3
BCW5711	56211544
BCW5717	56211546
BCW5739	56211543
BCW5743	56211545
BCW5746	56211542
BE127	5627240
BH100	56222350
BIDMC 15	1328440.3
BIDMC 17A	1328441.3
BIDMC 17B	1328442.3
BIDMC 19A	1328443.3
BIDMC 19B	1328444.3
BIDMC 19C	1328445.3
BIDMC 20A	1328446.3
BIDMC 20B	1328447.3
BIDMC 2B	1328436.3
BIDMC 3	1328437.3
BIDMC 37	1328448.3
BIDMC 38	1328449.3
BIDMC 39	1328450.3
BIDMC 43a	1400156.3
BIDMC 43b	1400157.3
BIDMC 49a	1400158.3
BIDMC 49b	1400159.3
BIDMC 58	1438668.3
BIDMC 59	1438669.3
BIDMC 6	1328438.3
BIDMC 62	1438670.3
BIDMC 63	1438671.3
BIDMC 64	1438672.3
BIDMC 65	1438673.3
BIDMC 70	1438674.3
BIDMC 71	1438675.3
BIDMC 72	1438676.3
BIDMC 73	1438677.3
BIDMC 74	1438678.3
BIDMC 75	1438679.3
BIDMC 76	1438680.3
BIDMC 77	1438681.3
BIDMC 78	1438682.3
BIDMC 79	1438683.3
BIDMC 82	1445862.3
BIDMC 83	1445863.3
BIDMC 9	1328439.3
BIDMC101	5627279
BIDMC102	5627280
BIDMC103	5627281
BIDMC104	5627282
BIDMC105	5627283
BIDMC106	5627284
BIDMC111	5627285
BIDMC112	5627286
BIDMC113	5627288
BIDMC114	5627287
BIDMC115	56216491
BIDMC116	56217364
BIDMC97	5627277
BIDMC98	5627278
BJ10	56210825
blood-08-0081	5625405
blood-08-0094	5625404
blood-08-0215	5625403
blood-08-0379	5625402
blood-08-0493	5625401
blood-08-0632	5625400
blood-08-0654	5625399
blood-08-0921	5625398
blood-08-0997	5625397
blood-08-1203	5625396
blood-08-1318	5625395
blood-08-1414	5625394
blood-08-1415	5625393
blood-08-1420	5625392
blood-08-1447	5625391
blood-08-1462	5625390
blood-08-1463	5625389
blood-08-1487	5625388
blood-08-1493	5625387
blood-08-1562	5625386
blood-08-1563rep1	5625385
blood-08-1563rep2	5625384
blood-08-1636	5625383
blood-09-0012	5625382
blood-09-0023rep1	5625381
blood-09-0023rep2	5625380
blood-09-0074	5625379
blood-09-0249	5625378
blood-09-0341	5625377
blood-09-0389	5625376
blood-09-0409	5625375
blood-09-0428	5625374
blood-09-0450	5625373
blood-09-0464	5625372
blood-09-0558	5625371
blood-09-0626	5625370
blood-09-0712	5625369
blood-09-0718	5625368
blood-09-0751	5625367
blood-09-0767	5625366
blood-09-0768	5625365
blood-09-0829	5625364
blood-09-0856	5625363
blood-09-0949	5625362
blood-09-1229	5625361
blood-09-1290	5625360
blood-09-1294	5625359
blood-09-1305rep1	5625358
blood-09-1305rep2	5625357
blood-09-1342	5625356
blood-09-1545	5625355
blood-10-0033	5625354
blood-10-0038	5625353
blood-10-0040	5625352
blood-10-0065	5625351
blood-10-0183	5625350
blood-10-0223	5625349
blood-10-0541	5625348
blood-10-0554	5625347
blood-10-0675	5625346
blood-10-0682	5625345
blood-10-0684	5625344
blood-10-0686	5625343
blood-10-0687	5625342
blood-10-0899rep1	5625341
blood-10-0899rep2	5625340
blood-10-0913	5625339
blood-10-1009	5625338
blood-10-1105	5625337
blood-10-1126	5625336
blood-10-1215	5625335
blood-10-1227	5625334
blood-10-1308	5625333
blood-10-1310	5625332
blood-10-1362	5625331
blood-10-1365	5625330
blood-10-1386	5625329
blood-10-1607	5625328
blood-10-1610	5625327
blood-10-180	5625326
blood-11-0031	5625325
blood-11-0041	5625324
blood-11-0067	5625323
blood-11-0068	5625322
blood-11-0254	5625321
blood-2011-0141	5625320
blood-2011-0167	5625319
blood-2011-0238	5625318
blood-2011-0240	5625317
blood-90145	5625315
blood-90187	5625314
blood-9-0292	5625316
blood-90543	5625313
blood-90544	5625312
blood-B11-136	5625310
blood-B-11-184	5625311
BWH 24	1328435.3
BWH 32	1328432.3
BWH 34	1328433.3
BWH 40	1328434.3
BWH49	5627267
BWH50	5627272
BWH55	5627273
BWH59	5627268
BWH60	5627269
BWH61	5627270
BWH68	56216482
BWH69	56216478
C strain C	498388.3
C12_92	1124986.3
C1214_90	1124984.3
C1244_91	1124985.3
C153	56213735
C154_11	1124987.3
C155_11	1124988.3
C157_11	1124989.3
C161_11	1127123.3
C166_11	1136137.3
C170_11	1127124.3
C213_10	1127126.3
C2139_99	1126888.3
C238_91	1126889.3
C260_92	1126890.3
C262_10	1126891.3
C283_09	1126892.3
C295_10	1126893.3
C341_10	1126895.3
C343_08	1126896.3
C-34666	1116002.3
C347_93	1126897.3
C353_09	1126898.3
C354_03B	1126899.3
C40_11	1126900.3
C418_89	1126901.3
C458_10	1126902.3
C488_07	1126903.3
C496_10	1126904.3
C497_10	1126905.3
C58_11	1126908.3
C581_05	1126907.3
C586_05	1126909.3
C639_08	1126911.3
C652_10	1126912.3
C654_09	1126913.3
C691-71 (14b) C691-71 (14b)	1010817.3
C717_10	1126915.3
C725_88	1126916.3
C732_98	1126917.3
C743_03	1126918.3
C751_03	1126919.3
C78_09C	1126921.3
C79_08	1126922.3
C792_92	1126923.3
C796_10	1126924.3
C799_92	1126925.3
C8	5627563
C80_08	1126926.3
C807_09	1126927.3
C82_11	1126928.3
C824_10	1126929.3
C844_97	1126932.3
C87_11	1126933.3
C887_10	1126934.3
C9_92	1126937.4
C93_11	1126936.3
CAG:4	1263075.3
CB7326	1005559.3
CCUG 62462	56210885
CD121	5629207
CD26	5629211
CD2-a	56222325
CD3	5629209
CD44	5629208
CE516	5625413
CE549	5625412
CFSAN004176	56212825
CFSAN004177	56212824
CFSAN026788	5628007
CFSAN026792	5627394
CFSAN026798	5627414
CFSAN026799	5628016
CFSAN026800	5627418
CFSAN026801	5628002
CFSAN026804	5627400
CFSAN026815	5627997
CFSAN026819	5627398
CFSAN026820	5627415
CFSAN026823	5627436
CFSAN026824	5627413
CFSAN026825	5627417
CFSAN026826	5627995
CFSAN026840	5627406
CFSAN026841	5627437
CFSAN026847	5627402
CFSAN029787	56224371
CFSAN033951	56211480
CFT073	199310.4
CH611_eco	56216429
CH613_eco	56217276
CHS 68	1438684.3
CHS 69	1438685.3
CHS 77	1438686.3
CHS199	5627289
CI5	56224370
CMCEC_NDM_1	5629736
CMCEC_NDM_2	5629737
CoR-1	56217739
CoR-11	56217749
CoR-13	56219542
CoR-14	56219547
CoR-16	56217746
CoR-17	56217740
CoR-19	56219543
CoR-2	56217741
CoR-20	56217743
CoR-23	56217744
CoR-27	56217745
CoR-28	56217748
CoR-29	56219546
CoR-3	56217742
CoR-30	56219544
CoR-33	56217747
CoR-35	56219541
CoR-36	56219545
CoR-37	56217751
CoR-38	56217752
CoR-4	56219548
CoR-40	56217750
CQSW20	5628472
CR48	5627383
CR694	5625411
CREC-532	56224792
CREC-544	56224789
CREC-591	56224785
CREC-629	56224782
CS01	5627000
CS02	5627001
CS03	5627004
CS04	5626999
CS05	5627002
CS06	5627003
CUS2B	56213810
DBS1	56217758
DEC10A	868180.3
DEC10B	868181.3
DEC10C	868182.3
DEC10D	868183.3
DEC11A	868186.3
DEC11B	868187.3
DEC11C	868188.3
DEC11D	868189.3
DEC11E	868190.3
DEC12A	868191.3
DEC12B	868192.3
DEC12C	868193.3
DEC12D	868194.3
DEC12E	868195.3
DEC13A	868196.3
DEC13B	868197.3
DEC13C	868198.3
DEC13D	868199.3
DEC13E	868200.3
DEC14A	868201.3
DEC14B	868202.3
DEC14C	868203.3
DEC14D	868204.3
DEC15A	868206.3
DEC15B	868207.3
DEC15C	868208.3
DEC15D	868209.3
DEC15E	868210.3
DEC1A	868133.3
DEC1B	868134.3
DEC1C	868135.3
DEC1D	868136.3
DEC1E	868137.3
DEC2A	868138.3
DEC2B	868139.3
DEC2C	868140.3
DEC2D	868141.3
DEC2E	868142.3
DEC3A	868143.3
DEC3B	868144.3
DEC3C	868145.3
DEC3D	868146.3
DEC3E	868147.3
DEC3F	868148.3
DEC4B	868150.3
DEC4E	868153.3
DEC5A	868155.3
DEC5B	868156.3
DEC5C	868157.3
DEC5D	868158.3
DEC5E	868159.3
DEC6A	868160.3
DEC6B	868161.3
DEC6C	868162.3
DEC6D	868163.3
DEC6E	868164.3
DEC8A	868170.3
DEC8B	868171.3
DEC8D	868173.3
DEC8E	868174.3
DEC9A	868175.3
DEC9B	868176.3
DEC9C	868177.3
DEC9D	868178.3
DEC9E	868179.3
DORA_A_5_14_21	1403943.3
DORA_B_14	1403944.3
DSM 30083 = JCM 1649 = ATCC 11775	866789.7
E. coli ErtS	5629322
E003	56220532
E1	5628512
E110019	340186.5
E1102	56219586
E1193	56219610
E1282	56219602
E1525	56219576
E1526	56219617
E1534	56219578
E1542	56219583
E1548	56219620
E1574	56219605
E1581	56219596
E159	56219097
E1594	56219616
E1599	56219609
E1604	56219618
E1623	56219589
E1637	56219599
E1638	56219601
E1642	56219607
E1647	56219612
E1650	56219587
E1657	56219625
E167	56219614
E1674	56219606
E1682	56219584
E1777	1331061.3
E2	56211328
E2239	56219099
E2265	1331062.3
E2348	56219621
E2981sc	56219626
E3	5628513
E354	56219615
E356	56219608
E390	56219585
E4	5628511
E4219	56219101
E4903	56219098
E5	5628514
E509sc	56219627
E513	56219613
E562	56219619
E563	56219623
E6	5628515
E604	56219593
E616	56219591
E618	56219590
E620	56219597
E621sc	56219629
E626	56219581
E628	56219579
E636	56219624
E645	56219588
E703	56219611
E704	56219604
E705	56219603
E710sc	56219628
E75	56210867
E-78	56210860
E811sc	56219630
E819	56219598
E821	56219594
E828	56219592
E834	56219100
E855	56219580
E890	56219582
E897	56219622
E949	56219577
E956	56219600
E998	56219595
Ec-03	56213690
EC1	5626990
EC10010	56213798
EC10016	56213794
EC10018	56213801
EC10032	56213799
EC10033	56213806
EC-117-2-3	56219107
EC-117-2-4	56219115
EC-117-3-2	56219114
EC-117-4-1	56219113
EC-117-4-2	56219112
EC-117-4-3	56219111
EC-117-5-1	56219170
EC-117-5-3	56219116
EC-117-5-4	56219110
EC-117-6-1	56219108
EC-117-6-2	56219109
EC-117-6-3	56219105
EC-117-6-4	56219106
EC1515	56217711
EC160090	56215120
EC161006	56213787
EC1734	1005536.3
EC1735	1005537.3
EC1736	1005538.3
EC1737	1005539.3
EC1738	1005535.3
EC1845	1005540.3
EC1846	1005541.3
EC1847	1005542.3
EC1848	1005543.3
EC1849	1005544.3
EC1850	1005545.3
EC1856	1005546.3
EC1862	1005547.3
EC1863	1005548.3
EC1864	1005549.3
EC1865	1005550.3
EC1866	1005551.3
EC1868	1005552.4
EC1869	1005553.3
EC1870	1005554.3
EC191	56221461
EC192	56221462
EC193	56221463
EC2	5626989
EC4013	1005529.3
EC4402	1005530.3
EC4436	1005532.3
EC4437	1005533.3
EC4439	1005531.3
EC4448	1005534.3
EC590	56211317
EC96038	1005560.4
EC974	56217710
ECBSI31-SJH	56222337
ECCTRSRTH06	562.19079
ECG023	56213809
ECGM-D3374	5627928
ECGM-EL2071	5627929
ECGM-IMP53	5627946
ECH+07	56219084
ECH+09	56219078
ECH+22	56219080
ECLC+05	562.19221
EC-LS	56217275
ECO3347	56219218
ECO37	56211484
Eco889	56210887
Ecol_224	56215194
Ecol_244	56215210
Ecol_276	56215193
Ecol_316	56215195
Ecol_422	56215205
Ecol_448	56210009
Ecol_517	56215196
Ecol_542	56215197
Ecol_545	56215198
Ecol_656	56215199
Ecol_732	56210006
Ecol_743	56210007
Ecol_745	56210008
Ecol_867	56215206
Ecol_881	56215207
Ecol_AZ146	56215200
Ecol_AZ147	56215201
Ecol_AZ153	56215208
Ecol_AZ155	56215202
Ecol_AZ159	56215203
Ecol_AZ161	56215209
Ecol_AZ162	56215204
ECONIH1	56224276
ECONIH1	5625740
ECONIH2	56210890
ECOR01	56217569
ECOR02	56217570
ECOR04	56217572
ECOR05	56217573
ECOR06	56217574
ECOR08	56217576
ECOR09	56217577
ECOR10	56217578
ECOR11	56217579
ECOR12	56217580
ECOR13	56217581
ECOR14	56217582
ECOR15	56217583
ECOR24	56217592
ECOR26	56217594
ECOR28	56217596
ECOR35	56217603
ECOR36	56217604
ECOR38	56217606
ECOR39	56217607
ECOR40	56217616
ECOR41	56217608
ECOR42	56217609
ECOR43	56217611
ECOR48	56217614
ECOR49	56217612
ECOR50	56217615
ECOR51	56217619
ECOR53	56217550
ECOR54	56217548
ECOR55	56217549
ECOR56	56217552
ECOR59	56217561
ECOR60	56217555
ECOR61	56217556
ECOR62	56217557
ECOR63	56217558
ECOR64	56217560
ECOR71	56217567
ECOR72	56217568
ECPSTH08	56219083
ECPUTH02	56219081
ECPUTH03	56219085
ECPUTH04	56219082
ECPUTH09	56219086
ED010	56211504
ED017	56211509
ED040	56211522
ED073	56211525
ED075	56211526
ED082	56211503
ED142	56211530
ED178	56211520
ED180	56211532
ED195	56211499
ED392	56211505
ED411	56211533
ED413	56211524
ED414	56211523
ED415	56211529
ED423	56211500
ED449	56211518
ED603	56211528
ED604	56211519
ED608	56211501
ED636	56211538
ED644	56211517
ED647	56211516
ED653	56211531
ED654	56211521
ED657	56211511
ED664	56211508
ED666	56211512
ED668	56211513
ED669	56211510
ED672	56211515
ED676	56211514
ED679	56211537
ED680	56211507
ED699	56211536
ED728	56211506
ED729	56211535
ED766	56211534
EF453	56211551
EF467	56211553
EF476	56211502
EH1332	5627937
EH1813	5627938
EH1856	5627940
EPEC 1150	56212839
EPEC 1316	56212835
EPEC 1554	56212840
EPEC 1572	5627603
EPEC 1669	5627605
EPEC 2081	56212843
EPEC 2252	56212841
EPEC 2272	56212842
EPEC 2646	56212836
EPEC 2669	56212837
EPEC 2827	56212844
EPEC 287	5627602
EPEC 3029	56212838
EPEC 393	5627604
EPEC 400	56212834
EPEC 536	56212831
EPEC 631	56212833
EPEC 720	56212832
EPEC C342-62	766166.3
EPEC11	670895.3
EPECa12	670896.3
EPECa14	670893.4
ESBL-SIPE-13	56219638
ESBL-SIUE-16	56219637
Escherichia coli	5628523
E851/71	670898.3
EC096/10	1280937.3
EC302/04	1230480.3
Envira 10/1	1115998.3
Envira 8/11	1115997.3
EPEC 32/73 strain EPEC 32/73	766165.3
G1/2	5625030
G3/10	1455601.3
G4/9	5625031
G6/7	5625037
Jurua 18/11	1115999.3
Jurua 20/10	1116000.3
O104:H4 str. E112/10	1090928.3
O104:H4 str. E92/11	1090927.4
O121:H19 strain 16-9255	991915.3
O127:H27 str. C43/90	1090929.3
O127:H6 str. E2348/69	574521.7
O127:H6 str. E2348/69 substr. CVDNalr	1336205.3
O127:H6 str. E2348/69 substr. UMD753	1336206.3
O13/O135:H11 strain ECO1058	56223477
O13/O135:H4 strain ECO0060	56222487
O13/O135:H4 strain ECO0065	56222493
O13/O135:H4 strain ECO0155	56222580
O13/O135:H4 strain ECO0210	56222625
O13/O135:H4 strain ECO0241	56222654
O13/O135:H4 strain ECO0255	56222667
O13/O135:H4 strain ECO0268	56222678
O13/O135:H4 strain ECO0330	56222740
O13/O135:H4 strain ECO0393	56222795
O13/O135:H4 strain ECO0424	56222823
O13/O135:H4 strain ECO0480	56222883
O13/O135:H4 strain ECO0557	56222945
O13/O135:H4 strain ECO0846	56223223
O13/O135:H4 strain ECO0898	56223263
O13/O135:H4 strain ECO0910	56223873
O13/O135:H4 strain ECO0970	56223318
O13/O135:H4 strain ECO0987	56223424
O13/O135:H4 strain ECO1087	56223824
O13/O135:H4 strain ECO1107	56223344
O13/O135:H4 strain ECO1126	56223360
O13/O135:H4 strain ECO1174	56223407
O13/O135:H4 strain ECO1243	56223557
O13/O135:H4 strain ECO1346	56223686
O13/O135:H4 strain ECO1400	56223665
O13/O135:H4 strain ECO1430	56223707
O13/O135:H4 strain ECO1532	56223780
O145:H28 str. 4865/96	1078035.3
O174:H21 strain 220/00	1268668.3
O26:H11 strain 02/113	244319.36
O26:H11 strain 03/139	244319.38
O26:H11 strain 99/109	244319.37
O6:H16:CFA/II str. B2C	1370107.3
O89/O162:H4 strain ECO0290	56222700
ONT:H33 str. C48/93	1090930.3
strain 80//6	56212949
strain E09/10	5627601
strain E09/224	5627591
strain EC D92/09	5627290
strain H1827/12	56211469
strain HC891/2016	56213808
ETEC-2264	56219193
ETEC-2265	56219192
ETEC-2266	56221467
ETEC-2267	56221468
[truncated: 4,213 more rows]

## Sheet: pks-island detected strains
psk-island detected strains
536
83972
907391
907892
908675
50639799
50870281
0528Y_51_14
1066.rep1_ECOL
11_ECOL
1163_ECOL
1187_ECOL
121_ECOL
1225_ECOL
14.2-R2
17.1a
17.2p
17.3r
19.1-R3
2.1-R1
20.1a
20.2r
20.3r
2009-46
21.1a
21.2p
21.3r
223_ECOL
25_Esco_HA-NL
25b_Esco_HA-NL
26.1a
26.2p
26.3r
264_ECOL
265_ECOL
31.3r
3-105-05_S4_C2
34.1a
34.2r
35.1a
35.2p
35.3r
3-S1R
417_ECOL
4-203-08_S1_C1
4-203-08_S1_C2
4-203-08_S1_C3
5.2p
5.3r
502_ECOL
56.2r
56.3r
650_ECOL
690_ECOL
696_ECOL
725_ECOL
730_ECOL
7996-1
80__6
8-415-05_S3_C1
8-415-05_S3_C2
8-415-05_S3_C3
8-415-05_S4_C1
8-415-05_S4_C2
8-415-05_S4_C3
910096-2
929.rep2_ECOL
932_ECOL
A25922R
A35218R
ABU 148
ABU 84
ABU 9
ABU 91
B-11870
BIDMC 65
BIDMC 83
BIDMC114
BIDMC116
BIDMC97
blood-08-0215
blood-08-0379
blood-08-0493
blood-08-0654
blood-08-0997
blood-08-1203
blood-09-0751
blood-10-0686
blood-10-0687
blood-10-1105
blood-10-1126
blood-10-1308
blood-10-1310
blood-10-1365
blood-10-1386
blood-11-0031
blood-11-0041
BWH59
CFT073
DBS1
E75
EC-117-2-3
EC-117-2-4
EC-117-3-2
EC-117-4-1
EC-117-5-3
EC-117-5-4
EC-117-6-1
EC-117-6-4
EC-LS
ECOR51
ECOR53
ECOR54
ECOR55
ECOR56
ECOR60
ECOR63
F11
F-18
Fec 67
GN02005
GN02007
GN02009
GN02045
GN02099
GN02137
GN02148
GN02163
GN02165
GN02172
GN02183
GN02254
GN02260
GN02289
GN02314
GN02323
GN02345
GN02350
GN02370
GN02392
GN02411
GN02487
GN02529
GN02547
GN02590
GN02609
GN02627
GN02639
GN02748
GN02766
GN02787
GN02867
GN03324
GN03398
GN03409
GN03545
GN03661
GN03786
GN04153
GN04262
GN04499
GN04542
GN04772
GN05109
GN05681
GN05963
GN05992
GN06113
GN06168
GN06180
GSK25213
GSK2522
GSK2524
GSK2528
GSK252BU
GSK252FU
H1 strain ECO0134
H1 strain ECO0375
H1 strain ECO0873
H1 strain ECO0902
H1 strain ECO1074
H1 strain ECO1247
H31 strain ECO0423
HM27
HVH 1 (4-6876161)
HVH 100 (4-2850729)
HVH 103 (4-5904188)
HVH 107 (4-5860571)
HVH 109 (4-6977162)
HVH 111 (4-7039018)
HVH 112 (4-5987253)
HVH 114 (4-7037740)
HVH 116 (4-6879942)
HVH 117 (4-6857191)
HVH 118 (4-7345399)
HVH 12 (4-7653042)
HVH 120 (4-6978681)
HVH 125 (4-2634716)
HVH 126 (4-6034225)
HVH 127 (4-7303629)
HVH 128 (4-7030436)
HVH 13 (4-7634056)
HVH 132 (4-6876862)
HVH 137 (4-2124971)
HVH 138 (4-6066704)
HVH 142 (4-5627451)
HVH 143 (4-5674999)
HVH 144 (4-4451937)
HVH 149 (4-4451880)
HVH 156 (4-3206505)
HVH 157 (4-3406229)
HVH 159 (4-5818141)
HVH 16 (4-7649002)
HVH 160 (4-5695937)
HVH 161 (4-3119890)
HVH 169 (4-1075578)
HVH 171 (4-3191958)
HVH 172 (4-3248542)
HVH 185 (4-2876639)
HVH 19 (4-7154984)
HVH 192 (4-3054470)
HVH 197 (4-4466217)
HVH 199 (4-5670322)
HVH 2 (4-6943160)
HVH 20 (4-5865042)
HVH 204 (4-3112802)
HVH 207 (4-3113221)
HVH 21 (4-4517873)
HVH 210 (4-3042480)
HVH 211 (4-3041891)
HVH 212 (3-9305343)
HVH 213 (4-3042928)
HVH 216 (4-3042952)
HVH 218 (4-4500903)
HVH 220 (4-5876842)
HVH 225 (4-1273116)
HVH 227 (4-2277670)
HVH 228 (4-7787030)
HVH 23 (4-6066488)
HVH 26 (4-5703913)
HVH 27 (4-7449267)
HVH 28 (4-0907367)
HVH 3 (4-7276001)
HVH 30 (4-2661829)
HVH 31 (4-2602156)
HVH 35 (4-2962667)
HVH 37 (4-2773848)
HVH 38 (4-2774682)
HVH 39 (4-2679949)
HVH 4 (4-7276109)
HVH 40 (4-1219782)
HVH 42 (4-2100061)
HVH 48 (4-2658593)
HVH 51 (4-2172526)
HVH 55 (4-2646161)
HVH 56 (4-2153033)
HVH 58 (4-2839709)
HVH 61 (4-2736020)
HVH 68 (4-0888028)
HVH 7 (4-7315031)
HVH 74 (4-1034782)
HVH 76 (4-2538717)
HVH 77 (4-2605759)
HVH 78 (4-2735946)
HVH 80 (4-2428830)
HVH 83 (4-2051087)
HVH 86 (4-7026218)
HVH 89 (4-5885604)
HVH 92 (4-5930790)
HVH 95 (4-6074464)
HVH 96 (4-5934869)
J96
JPH264
K091
K-15KW01
K56-12
K56-16
K56-2
K56-41
K56-44
K56-68
K56-70
KOEGE 30 (63a)
KOEGE 32 (66a)
KOEGE 43 (105a)
KOEGE 44 (106a)
KOEGE 56 (169a)
KOEGE 58 (171a)
KOEGE 61 (174a)
KOEGE 70 (185a)
KTE104
KTE106
KTE118
KTE123
KTE124
KTE129
KTE131
KTE133
KTE137
KTE141
KTE145
KTE15
KTE153
KTE16
KTE160
KTE167
KTE168
KTE169
KTE174
KTE179
KTE180
KTE182
KTE183
KTE187
KTE188
KTE189
KTE191
KTE195
KTE201
KTE205
KTE206
KTE207
KTE209
KTE214
KTE215
KTE218
KTE22
KTE220
KTE223
KTE224
KTE226
KTE229
KTE230
KTE39
KTE43
KTE53
KTE55
KTE57
KTE58
KTE59
KTE60
KTE63
KTE65
KTE67
KTE72
KTE8
KTE85
KTE86
KTE87
KTE88
KTE89
KTE93
KTE97
KTE99
LAU-EC6
LSPQ A134697
MEH_VIC
MGH122
MGH170
MOD1-EC1389
MOD1-EC402
MOD1-EC417
MOD1-EC5001
MOD1-EC5093
MOD1-EC5197
MOD1-EC587
MOD1-EC6049
MOD1-EC6052
MOD1-EC6122
MOD1-EC6209
MOD1-EC662
MOD1-EC664
MOD1-EC665
MOD1-EC6651
MOD1-EC667
MOD1-EC6671
MOD1-EC669
MOD1-EC6690
MOD1-EC6692
MOD1-EC6694
MOD1-EC6695
MOD1-EC6697
MOD1-EC670
MOD1-EC6705
MOD1-EC673
MOD1-EC6736
MOD1-EC674
MOD1-EC6744
MOD1-EC675
MOD1-EC6762
MOD1-EC677
MOD1-EC678
MOD1-EC679
MOD1-EC680
MOD1-EC681
MOD1-EC682
MOD1-EC683
MOD1-EC690
MOD1-EC691
MOD1-EC692
MOD1-EC694
MOD1-EC695
MOD1-EC696
MOD1-EC697
MOD1-EC699
MOD1-EC702
MOD1-EC705
MOD1-EC707
MOD1-EC709
MOD1-EC711
MOD1-EC712
MOD1-EC713
MOD1-EC714
MOD1-EC715
MOD1-EC717
MOD1-EC719
MOD1-EC720
MOD1-EC721
MOD1-EC723
MOD1-EC724
MOD1-EC728
MS 110-3
MS 153-1
MS 185-1
MS 200-1
MS 45-1
MS 60-1
MVAST0098
MVAST0176
MVAST0234
NA:H1 strain ECO0955
NA:H5 strain ECO0264
Nissle 1917
No.12
NU14 strain NU14
O1:H1 strain ECO0261
O1:H1 strain ECO1030
O1:H7 strain ECO0006
O1:H7 strain ECO0020
O1:H7 strain ECO0125
O1:H7 strain ECO0148
O1:H7 strain ECO0310
O1:H7 strain ECO0316
O1:H7 strain ECO0320
O1:H7 strain ECO0401
O1:H7 strain ECO0402
O1:H7 strain ECO0456
O1:H7 strain ECO0517
O1:H7 strain ECO0560
O1:H7 strain ECO0622
O1:H7 strain ECO0633
O1:H7 strain ECO0682
O1:H7 strain ECO0697
O1:H7 strain ECO0711
O1:H7 strain ECO0815
O1:H7 strain ECO0824
O1:H7 strain ECO0840
O1:H7 strain ECO0863
O1:H7 strain ECO0866
O1:H7 strain ECO0870
O1:H7 strain ECO0891
O1:H7 strain ECO0971
O1:H7 strain ECO1044
O1:H7 strain ECO1098
O1:H7 strain ECO1103
O1:H7 strain ECO1112
O1:H7 strain ECO1116
O1:H7 strain ECO1192
O1:H7 strain ECO1200
O1:H7 strain ECO1262
O1:H7 strain ECO1276
O1:H7 strain ECO1460
O1:H7 strain ECO1512
O120:H31 strain ECO1370
O18:H1 strain ECO0047
O18:H1 strain ECO0062
O18:H1 strain ECO0079
O18:H1 strain ECO0185
O18:H1 strain ECO0837
O18:H1 strain ECO0851
O18:H1 strain ECO0860
O18:H1 strain ECO0905
O18:H1 strain ECO0907
O18:H1 strain ECO0964
O18:H1 strain ECO0965
O18:H1 strain ECO0986
O18:H1 strain ECO1008
O18:H1 strain ECO1075
O18:H1 strain ECO1196
O18:H1 strain ECO1272
O18:H1 strain ECO1273
O18:H1 strain ECO1286
O18:H1 strain ECO1431
O18:H1 strain ECO1508
O18:H31 strain ECO1118
O18:H31 strain ECO1232
O18:H31 strain ECO1465
O18:H5 strain ECO0083
O18:H5 strain ECO0091
O18:H5 strain ECO0288
O18:H5 strain ECO0343
O18:H5 strain ECO0523
O18:H5 strain ECO0534
O18:H5 strain ECO0676
O18:H5 strain ECO0685
O18:H5 strain ECO0988
O18:H5 strain ECO1253
O18:H5 strain ECO1347
O18:H5 strain ECO1380
O18:H5 strain ECO1423
O18:H7 strain ECO0138
O18:H7 strain ECO0151
O18:H7 strain ECO0293
O18:H7 strain ECO0313
O18:H7 strain ECO0344
O18:H7 strain ECO0390
O18:H7 strain ECO0399
O18:H7 strain ECO0526
O18:H7 strain ECO0536
O18:H7 strain ECO0541
O18:H7 strain ECO0641
O18:H7 strain ECO0745
O18:H7 strain ECO0843
O18:H7 strain ECO0920
O18:H7 strain ECO0935
O18:H7 strain ECO0977
O18:H7 strain ECO0979
O18:H7 strain ECO1000
O18:H7 strain ECO1013
O18:H7 strain ECO1100
O18:H7 strain ECO1143
O18:H7 strain ECO1403
O18:H7 strain ECO1409
O18:H7 strain ECO1438
O18:H7 strain ECO1498
O18ac:H1 strain ECO0041
O18ac:H1 strain ECO0836
O2:H1 strain ECO0017
O2:H1 strain ECO0019
O2:H1 strain ECO0147
O2:H1 strain ECO0189
O2:H1 strain ECO0231
O2:H1 strain ECO0272
O2:H1 strain ECO0276
O2:H1 strain ECO0376
O2:H1 strain ECO0409
O2:H1 strain ECO0486
O2:H1 strain ECO0512
O2:H1 strain ECO0524
O2:H1 strain ECO0531
O2:H1 strain ECO0552
O2:H1 strain ECO0596
O2:H1 strain ECO0637
O2:H1 strain ECO0646
O2:H1 strain ECO0660
O2:H1 strain ECO0661
O2:H1 strain ECO0669
O2:H1 strain ECO0684
O2:H1 strain ECO0724
O2:H1 strain ECO0762
O2:H1 strain ECO0799
O2:H1 strain ECO0818
O2:H1 strain ECO0833
O2:H1 strain ECO0879
O2:H1 strain ECO0904
O2:H1 strain ECO0908
O2:H1 strain ECO0913
O2:H1 strain ECO0960
O2:H1 strain ECO1067
O2:H1 strain ECO1071
O2:H1 strain ECO1291
O2:H1 strain ECO1310
O2:H1 strain ECO1340
O2:H1 strain ECO1348
O2:H1 strain ECO1351
O2:H1 strain ECO1472
O2:H1 strain ECO1489
O2:H1 strain ECO1529
O2:H14 strain ECO0050
O2:H4 strain ECO0113
O2:H4 strain ECO0139
O2:H4 strain ECO0202
O2:H4 strain ECO0298
O2:H4 strain ECO0314
O2:H4 strain ECO0315
O2:H4 strain ECO0845
O2:H4 strain ECO0915
O2:H4 strain ECO1020
O2:H4 strain ECO1496
O2:H6 strain ECO0245
O2:H6 strain ECO0300
O2:H6 strain ECO0362
O2:H6 strain ECO0583
O2:H6 strain ECO0604
O2:H6 strain ECO0611
O2:H6 strain ECO0619
O2:H6 strain ECO0628
O2:H6 strain ECO0780
O2:H6 strain ECO0796
O2:H6 strain ECO0826
O2:H6 strain ECO1079
O2:H6 strain ECO1128
O2:H6 strain ECO1160
O2:H6 strain ECO1222
O2:H6 strain ECO1341
O2:H6 strain ECO1365
O2:H6 strain ECO1379
O2:H6 strain ECO1404
O2:H6 strain ECO1445
O2:H6 strain ECO1476
O2:H6 strain ECO1531
O2:H7 strain ECO0023
O2:H7 strain ECO0082
O2:H7 strain ECO0086
O2:H7 strain ECO0131
O2:H7 strain ECO0141
O2:H7 strain ECO0146
O2:H7 strain ECO0169
O2:H7 strain ECO0234
O2:H7 strain ECO0317
O2:H7 strain ECO0380
O2:H7 strain ECO0403
O2:H7 strain ECO0406
O2:H7 strain ECO0458
O2:H7 strain ECO0495
O2:H7 strain ECO0549
O2:H7 strain ECO0578
O2:H7 strain ECO0727
O2:H7 strain ECO0758
O2:H7 strain ECO0777
O2:H7 strain ECO0803
O2:H7 strain ECO0825
O2:H7 strain ECO0868
O2:H7 strain ECO0939
O2:H7 strain ECO1010
O2:H7 strain ECO1024
O2:H7 strain ECO1026
O2:H7 strain ECO1064
O2:H7 strain ECO1084
O2:H7 strain ECO1114
O2:H7 strain ECO1139
O2:H7 strain ECO1204
O2:H7 strain ECO1315
O2:H7 strain ECO1405
O2:H7 strain ECO1506
O21:H1 strain ECO0416
O22:H1 strain ECO0115
O22:H1 strain ECO0249
O22:H1 strain ECO0731
O22:H1 strain ECO0734
O22:H1 strain ECO0869
O22:H1 strain ECO0950
O22:H1 strain ECO1172
O22:H1 strain ECO1300
O22:H1 strain ECO1385
O22:H1 strain ECO1388
O22:H1 strain ECO1434
O22:H1 strain ECO1530
O22:H5 strain ECO0252
O25:H1 strain ECO0011
O25:H1 strain ECO0143
O25:H1 strain ECO0274
O25:H1 strain ECO0385
O25:H1 strain ECO0533
O25:H1 strain ECO0636
O25:H1 strain ECO0723
O25:H1 strain ECO0847
O25:H1 strain ECO1105
O25:H1 strain ECO1146
O25:H1 strain ECO1401
O25:H1 strain ECO1418
O25:H1 strain ECO1504
O25:H1 strain ECO1527
O4:H1 strain ECO0021
O4:H1 strain ECO0206
O4:H1 strain ECO0277
O4:H1 strain ECO0306
O4:H1 strain ECO0312
O4:H1 strain ECO0378
O4:H1 strain ECO0504
O4:H1 strain ECO0538
O4:H1 strain ECO0542
O4:H1 strain ECO0634
O4:H1 strain ECO0706
O4:H1 strain ECO0772
O4:H1 strain ECO0809
O4:H1 strain ECO0813
O4:H1 strain ECO0921
O4:H1 strain ECO0993
O4:H1 strain ECO1106
O4:H1 strain ECO1158
O4:H1 strain ECO1210
O4:H1 strain ECO1229
O4:H1 strain ECO1230
O4:H1 strain ECO1274
O4:H1 strain ECO1334
O4:H1 strain ECO1350
O4:H1 strain ECO1352
O4:H1 strain ECO1377
O4:H1 strain ECO1387
O4:H1 strain ECO1412
O4:H1 strain ECO1518
O4:H1 strain ECO1522
O4:H4 strain ECO0465
O4:H5 strain ECO0024
O4:H5 strain ECO0110
O4:H5 strain ECO0128
O4:H5 strain ECO0286
O4:H5 strain ECO0332
O4:H5 strain ECO0334
O4:H5 strain ECO0352
O4:H5 strain ECO0427
O4:H5 strain ECO0429
O4:H5 strain ECO0451
O4:H5 strain ECO0514
O4:H5 strain ECO0519
O4:H5 strain ECO0545
O4:H5 strain ECO0626
O4:H5 strain ECO0665
O4:H5 strain ECO0675
O4:H5 strain ECO0709
O4:H5 strain ECO0776
O4:H5 strain ECO0948
O4:H5 strain ECO1006
O4:H5 strain ECO1048
O4:H5 strain ECO1051
O4:H5 strain ECO1059
O4:H5 strain ECO1176
O4:H5 strain ECO1257
O4:H5 strain ECO1281
O4:H5 strain ECO1355
O4:H5 strain ECO1359
O4:H5 strain ECO1394
O4:H5 strain ECO1411
O4:H5 strain ECO1458
O4:H5 strain ECO1459
O6:H1 strain ECO0014
O6:H1 strain ECO0016
O6:H1 strain ECO0044
O6:H1 strain ECO0045
O6:H1 strain ECO0064
O6:H1 strain ECO0070
O6:H1 strain ECO0073
O6:H1 strain ECO0075
O6:H1 strain ECO0077
O6:H1 strain ECO0093
O6:H1 strain ECO0097
O6:H1 strain ECO0099
O6:H1 strain ECO0102
O6:H1 strain ECO0105
O6:H1 strain ECO0112
O6:H1 strain ECO0120
O6:H1 strain ECO0127
O6:H1 strain ECO0149
O6:H1 strain ECO0154
O6:H1 strain ECO0156
O6:H1 strain ECO0162
O6:H1 strain ECO0168
O6:H1 strain ECO0170
O6:H1 strain ECO0179
O6:H1 strain ECO0182
O6:H1 strain ECO0197
O6:H1 strain ECO0200
O6:H1 strain ECO0208
O6:H1 strain ECO0209
O6:H1 strain ECO0221
O6:H1 strain ECO0225
O6:H1 strain ECO0242
O6:H1 strain ECO0273
O6:H1 strain ECO0292
O6:H1 strain ECO0294
O6:H1 strain ECO0299
O6:H1 strain ECO0328
O6:H1 strain ECO0335
O6:H1 strain ECO0350
O6:H1 strain ECO0360
O6:H1 strain ECO0368
O6:H1 strain ECO0386
O6:H1 strain ECO0398
O6:H1 strain ECO0415
O6:H1 strain ECO0417
O6:H1 strain ECO0418
O6:H1 strain ECO0441
O6:H1 strain ECO0444
O6:H1 strain ECO0445
O6:H1 strain ECO0448
O6:H1 strain ECO0461
O6:H1 strain ECO0473
O6:H1 strain ECO0475
O6:H1 strain ECO0489
O6:H1 strain ECO0490
O6:H1 strain ECO0506
O6:H1 strain ECO0511
O6:H1 strain ECO0518
O6:H1 strain ECO0522
O6:H1 strain ECO0525
O6:H1 strain ECO0553
O6:H1 strain ECO0555
O6:H1 strain ECO0556
O6:H1 strain ECO0561
O6:H1 strain ECO0562
O6:H1 strain ECO0573
O6:H1 strain ECO0575
O6:H1 strain ECO0579
O6:H1 strain ECO0582
O6:H1 strain ECO0588
O6:H1 strain ECO0590
O6:H1 strain ECO0591
O6:H1 strain ECO0597
O6:H1 strain ECO0598
O6:H1 strain ECO0601
O6:H1 strain ECO0602
O6:H1 strain ECO0606
O6:H1 strain ECO0610
O6:H1 strain ECO0625
O6:H1 strain ECO0630
O6:H1 strain ECO0635
O6:H1 strain ECO0673
O6:H1 strain ECO0674
O6:H1 strain ECO0702
O6:H1 strain ECO0705
O6:H1 strain ECO0707
O6:H1 strain ECO0708
O6:H1 strain ECO0717
O6:H1 strain ECO0725
O6:H1 strain ECO0730
O6:H1 strain ECO0732
O6:H1 strain ECO0735
O6:H1 strain ECO0738
O6:H1 strain ECO0744
O6:H1 strain ECO0746
O6:H1 strain ECO0751
O6:H1 strain ECO0755
O6:H1 strain ECO0770
O6:H1 strain ECO0800
O6:H1 strain ECO0808
O6:H1 strain ECO0823
O6:H1 strain ECO0832
O6:H1 strain ECO0841
O6:H1 strain ECO0842
O6:H1 strain ECO0854
O6:H1 strain ECO0858
O6:H1 strain ECO0864
O6:H1 strain ECO0865
O6:H1 strain ECO0871
O6:H1 strain ECO0875
O6:H1 strain ECO0877
O6:H1 strain ECO0882
O6:H1 strain ECO0901
O6:H1 strain ECO0916
O6:H1 strain ECO0938
O6:H1 strain ECO0941
O6:H1 strain ECO0942
O6:H1 strain ECO0943
O6:H1 strain ECO0947
O6:H1 strain ECO0961
O6:H1 strain ECO0962
O6:H1 strain ECO0984
O6:H1 strain ECO0985
O6:H1 strain ECO0989
O6:H1 strain ECO1028
O6:H1 strain ECO1037
O6:H1 strain ECO1065
O6:H1 strain ECO1068
O6:H1 strain ECO1083
O6:H1 strain ECO1097
O6:H1 strain ECO1113
O6:H1 strain ECO1124
O6:H1 strain ECO1167
O6:H1 strain ECO1181
O6:H1 strain ECO1183
O6:H1 strain ECO1186
O6:H1 strain ECO1208
O6:H1 strain ECO1214
O6:H1 strain ECO1218
O6:H1 strain ECO1219
O6:H1 strain ECO1233
O6:H1 strain ECO1234
O6:H1 strain ECO1242
O6:H1 strain ECO1248
O6:H1 strain ECO1250
O6:H1 strain ECO1287
O6:H1 strain ECO1302
O6:H1 strain ECO1303
O6:H1 strain ECO1307
O6:H1 strain ECO1320
O6:H1 strain ECO1342
O6:H1 strain ECO1349
O6:H1 strain ECO1362
O6:H1 strain ECO1364
O6:H1 strain ECO1391
O6:H1 strain ECO1408
O6:H1 strain ECO1414
O6:H1 strain ECO1416
O6:H1 strain ECO1417
O6:H1 strain ECO1441
O6:H1 strain ECO1448
O6:H1 strain ECO1469
O6:H1 strain ECO1477
O6:H1 strain ECO1480
O6:H1 strain ECO1483
O6:H1 strain ECO1493
O6:H1 strain ECO1509
O6:H1 strain ECO1514
O6:H1 strain ECO1516
O6:H1 strain ECO1517
O6:H1 strain ECO1526
O6:H12 strain ECO1150
O6:H31 strain ECO0003
O6:H31 strain ECO0012
O6:H31 strain ECO0100
O6:H31 strain ECO0108
O6:H31 strain ECO0144
O6:H31 strain ECO0152
O6:H31 strain ECO0229
O6:H31 strain ECO0263
O6:H31 strain ECO0340
O6:H31 strain ECO0347
O6:H31 strain ECO0371
O6:H31 strain ECO0373
O6:H31 strain ECO0442
O6:H31 strain ECO0485
O6:H31 strain ECO0497
O6:H31 strain ECO0558
O6:H31 strain ECO0618
O6:H31 strain ECO0678
O6:H31 strain ECO0693
O6:H31 strain ECO0720
O6:H31 strain ECO0722
O6:H31 strain ECO0736
O6:H31 strain ECO0744
O6:H31 strain ECO0834
O6:H31 strain ECO0896
O6:H31 strain ECO0954
O6:H31 strain ECO0968
O6:H31 strain ECO0973
O6:H31 strain ECO1053
O6:H31 strain ECO1119
O6:H31 strain ECO1235
O6:H31 strain ECO1251
O6:H31 strain ECO1265
O6:H31 strain ECO1288
O6:H31 strain ECO1299
O6:H31 strain ECO1415
O6:H31 strain ECO1420
O6:H31 strain ECO1426
O6:H31 strain ECO1433
O6:H31 strain ECO1461
O6:H31 strain ECO1481
O6:H4 strain ECO1145
O6:H5 strain ECO0587
O6:H5 strain ECO0838
O6:H5 strain ECO1147
O6:H5 strain ECO1439
O6:H7 strain ECO0159
O75:H5 strain ECO0085
O75:H5 strain ECO0109
O75:H5 strain ECO0253
O75:H5 strain ECO0271
O75:H5 strain ECO0396
O75:H5 strain ECO0397
O75:H5 strain ECO0468
O75:H5 strain ECO0498
O75:H5 strain ECO0508
O75:H5 strain ECO0550
O75:H5 strain ECO0642
O75:H5 strain ECO0750
O75:H5 strain ECO0767
O75:H5 strain ECO0771
O75:H5 strain ECO0785
O75:H5 strain ECO0922
O75:H5 strain ECO0923
O75:H5 strain ECO1318
O75:H5 strain ECO1384
O75:H5 strain ECO1395
O75:H5 strain ECO1407
O75:H7 strain ECO0040
O75:H7 strain ECO0195
O75:H7 strain ECO0472
O75:H7 strain ECO0500
O75:H7 strain ECO0654
O75:H7 strain ECO0670
O75:H7 strain ECO0721
O75:H7 strain ECO0747
O75:H7 strain ECO0756
O75:H7 strain ECO0885
O75:H7 strain ECO0978
O75:H7 strain ECO1152
O75:H7 strain ECO1179
O75:H7 strain ECO1314
O75:H7 strain ECO1338
O75:H7 strain ECO1396
O75:H7 strain ECO1419
O8:H10 strain ECO0455
O8:H10 strain ECO0766
O8:H10 strain ECO1144
O85:H1 strain ECO0811
OS_02_001_-1
OS_02_035_15
OS_02_042_-1
RS218
SCB11
SCB12
SF-001
SF-083
SF-094
SF-095
SF-126
SF-149
SF-166
SF-173
SF-194
SF-231
SF-269
SF-305
SF-313
SF-335
SF-356
SF-362
SF-371
SF-383
SF-384
SF-403
SF-421
SF-423
SF-425
SF-440
SF-452
SF-457
SF-491
SF-495
SF-518
SF-522
SF-523
SF-560
SF-567
SF-572
SF-596
SF-626
ST-73:E053
ST-998:E035
STEC 1528
TOP2652
TOP2662-1
TOP2662-2
TOP2662-3
TOP2662-4
TOP291
TOP293-2
TOP293-3
TOP293-4
TOP379
TOP382-1
TOP382-2
TOP382-3
TOP498
TOP550-1
TOP550-2
TOP550-3
TOP550-4
UC37
UCD_JA17
UCD_JA17_pb
UCD_JA23
UCD_JA23_pb
UCD-JA09
UCD-JA19
UCD-JA30
UCD-JA38
UCI121
UCI122
UM131
UM141
UM149
UMB08_02.1uog
UMEA 3014-1
UMEA 3022-1
UMEA 3041-1
UMEA 3053-1
UMEA 3087-1
UMEA 3088-1
UMEA 3097-1
UMEA 3113-1
UMEA 3121-1
UMEA 3122-1
UMEA 3159-1
UMEA 3161-1
UMEA 3172-1
UMEA 3173-1
UMEA 3175-1
UMEA 3178-1
UMEA 3185-1
UMEA 3193-1
UMEA 3208-1
UMEA 3215-1
UMEA 3216-1
UMEA 3217-1
UMEA 3220-1
UMEA 3221-1
UMEA 3222-1
UMEA 3230-1
UMEA 3233-1
UMEA 3244-1
UMEA 3257-1
UMEA 3264-1
UMEA 3268-1
UMEA 3290-1
UMEA 3298-1
UMEA 3337-1
UMEA 3341-1
UMEA 3342-1
UMEA 3391-1
UMEA 3426-1
UMEA 3490-1
UMEA 3585-1
UMEA 3617-1
UMEA 3632-1
UMEA 3652-1
UMEA 3687-1
UMEA 3693-1
UMEA 3694-1
UMEA 3705-1
UMEA 3707-1
UMEA 3821-1
UMEA 3834-1
UMEA 3955-1
UMEA 4075-1
UMEA 4076-1
UMEA 4207-1
UPEC_001
UPEC_008
UPEC_011
upec-10
upec-106
upec-109
upec-115
upec-117
upec-123
upec-124
upec-129
upec-131
upec-135
upec-136
upec-138
upec-139
upec-14
upec-140
upec-144
upec-153
upec-156
upec-157
upec-158
upec-161
upec-166
upec-169
upec-172
upec-181
upec-182
upec-184
upec-186
upec-193
upec-197
upec-201
upec-209
upec-225
upec-226
upec-228
upec-229
upec-230
upec-232
upec-236
upec-237
upec-239
upec-244
upec-249
upec-250
upec-251
upec-253
upec-255
upec-258
upec-260
upec-261
upec-262
upec-265
upec-276
upec-277
upec-28
upec-285
upec-287
upec-288
upec-289
upec-36
upec-38
upec-39
upec-40
upec-43
upec-48
upec-51
upec-53
upec-55
upec-60
upec-61
upec-65
upec-7
upec-73
upec-75
upec-76
upec-77
upec-79
upec-8
upec-80
upec-84
upec-85
upec-87
upec-9
upec-91
upec-93
upec-94
upec-98
USVAST184
USVAST245
USVAST267
USVAST356
USVAST406
UTI89
VACI-14

## Sheet: Complete pks-island strains
Strains with complete pks-island
536
83972
50639799
50870281
121_ECOL
14.2-R2
17.1a
17.2p
17.3r
19.1-R3
2.1-R1
20.1a
20.2r
20.3r
2009-46
21.1a
21.2p
21.3r
26.1a
31.3r
34.1a
34.2r
35.1a
35.2p
35.3r
3-S1R
5.2p
5.3r
56.2r
56.3r
80__6
8-415-05_S3_C1
8-415-05_S3_C2
8-415-05_S3_C3
8-415-05_S4_C1
8-415-05_S4_C2
8-415-05_S4_C3
A35218R
ABU 148
ABU 84
ABU 9
ABU 91
B-11870
BIDMC114
BIDMC116
BIDMC97
blood-10-0686
blood-10-0687
BWH59
CFT073
EC-117-2-3
EC-117-5-4
Fec 67
GN02005
GN02007
GN02009
GN02045
GN02099
GN02137
GN02148
GN02163
GN02165
GN02172
GN02183
GN02254
GN02260
GN02370
GN04262
GN04772
GN05109
GN05681
GN05992
GN06113
GSK25213
GSK2522
GSK2524
GSK2528
GSK252BU
GSK252FU
H1 strain ECO0134
HVH 1 (4-6876161)
HVH 100 (4-2850729)
HVH 103 (4-5904188)
HVH 109 (4-6977162)
HVH 111 (4-7039018)
HVH 112 (4-5987253)
HVH 114 (4-7037740)
HVH 116 (4-6879942)
HVH 117 (4-6857191)
HVH 118 (4-7345399)
HVH 12 (4-7653042)
HVH 120 (4-6978681)
HVH 125 (4-2634716)
HVH 126 (4-6034225)
HVH 127 (4-7303629)
HVH 128 (4-7030436)
HVH 13 (4-7634056)
HVH 132 (4-6876862)
HVH 137 (4-2124971)
HVH 138 (4-6066704)
HVH 142 (4-5627451)
HVH 143 (4-5674999)
HVH 144 (4-4451937)
HVH 149 (4-4451880)
HVH 156 (4-3206505)
HVH 157 (4-3406229)
HVH 159 (4-5818141)
HVH 16 (4-7649002)
HVH 160 (4-5695937)
HVH 161 (4-3119890)
HVH 169 (4-1075578)
HVH 171 (4-3191958)
HVH 172 (4-3248542)
HVH 185 (4-2876639)
HVH 19 (4-7154984)
HVH 192 (4-3054470)
HVH 197 (4-4466217)
HVH 199 (4-5670322)
HVH 2 (4-6943160)
HVH 20 (4-5865042)
HVH 204 (4-3112802)
HVH 207 (4-3113221)
HVH 21 (4-4517873)
HVH 210 (4-3042480)
HVH 211 (4-3041891)
HVH 212 (3-9305343)
HVH 213 (4-3042928)
HVH 218 (4-4500903)
HVH 220 (4-5876842)
HVH 227 (4-2277670)
HVH 228 (4-7787030)
HVH 23 (4-6066488)
HVH 26 (4-5703913)
HVH 27 (4-7449267)
HVH 28 (4-0907367)
HVH 30 (4-2661829)
HVH 35 (4-2962667)
HVH 37 (4-2773848)
HVH 38 (4-2774682)
HVH 4 (4-7276109)
HVH 40 (4-1219782)
HVH 42 (4-2100061)
HVH 48 (4-2658593)
HVH 51 (4-2172526)
HVH 55 (4-2646161)
HVH 56 (4-2153033)
HVH 61 (4-2736020)
HVH 68 (4-0888028)
HVH 7 (4-7315031)
HVH 74 (4-1034782)
HVH 76 (4-2538717)
HVH 77 (4-2605759)
HVH 78 (4-2735946)
HVH 80 (4-2428830)
HVH 83 (4-2051087)
HVH 86 (4-7026218)
HVH 89 (4-5885604)
HVH 92 (4-5930790)
HVH 95 (4-6074464)
HVH 96 (4-5934869)
J96
K-15KW01
K56-12
K56-16
K56-2
K56-41
K56-44
K56-68
K56-70
KOEGE 30 (63a)
KOEGE 32 (66a)
KOEGE 43 (105a)
KOEGE 44 (106a)
KOEGE 56 (169a)
KOEGE 58 (171a)
KOEGE 61 (174a)
KOEGE 70 (185a)
KTE106
KTE118
KTE123
KTE131
KTE141
KTE145
KTE15
KTE16
KTE169
KTE174
KTE180
KTE182
KTE183
KTE187
KTE188
KTE189
KTE191
KTE195
KTE201
KTE205
KTE206
KTE207
KTE209
KTE214
KTE215
KTE218
KTE22
KTE220
KTE223
KTE224
KTE226
KTE229
KTE230
KTE43
KTE53
KTE55
KTE57
KTE58
KTE59
KTE60
KTE63
KTE65
KTE72
KTE8
KTE85
KTE86
KTE87
KTE89
KTE93
KTE99
LAU-EC6
LSPQ A134697
MEH_VIC
MGH122
MOD1-EC1389
MOD1-EC402
MOD1-EC417
MOD1-EC5093
MOD1-EC5197
MOD1-EC587
MOD1-EC6049
MOD1-EC6052
MOD1-EC6122
MOD1-EC6209
MOD1-EC662
MOD1-EC664
MOD1-EC665
MOD1-EC6651
MOD1-EC6671
MOD1-EC669
MOD1-EC6690
MOD1-EC6692
MOD1-EC6694
MOD1-EC6695
MOD1-EC6697
MOD1-EC670
MOD1-EC6705
MOD1-EC673
MOD1-EC6736
MOD1-EC674
MOD1-EC6744
MOD1-EC675
MOD1-EC6762
MOD1-EC677
MOD1-EC678
MOD1-EC679
MOD1-EC680
MOD1-EC681
MOD1-EC682
MOD1-EC683
MOD1-EC690
MOD1-EC691
MOD1-EC692
MOD1-EC694
MOD1-EC695
MOD1-EC696
MOD1-EC697
MOD1-EC699
MOD1-EC702
MOD1-EC705
MOD1-EC707
MOD1-EC709
MOD1-EC711
MOD1-EC712
MOD1-EC713
MOD1-EC714
MOD1-EC715
MOD1-EC717
MOD1-EC719
MOD1-EC721
MOD1-EC723
MOD1-EC724
MOD1-EC728
MS 153-1
MVAST0098
Nissle 1917
No.12
NU14 strain NU14
O1:H7 strain ECO0401
O1:H7 strain ECO0402
O1:H7 strain ECO0891
O1:H7 strain ECO1103
O1:H7 strain ECO1112
O1:H7 strain ECO1262
O18:H1 strain ECO0907
O18:H1 strain ECO0964
O18:H1 strain ECO1008
O18:H31 strain ECO1118
O18:H7 strain ECO0151
O18:H7 strain ECO0536
O18:H7 strain ECO1013
O18:H7 strain ECO1143
O18:H7 strain ECO1403
O2:H1 strain ECO0147
O2:H1 strain ECO0231
O2:H1 strain ECO0552
O2:H1 strain ECO0660
O2:H1 strain ECO0684
O2:H1 strain ECO1472
O2:H4 strain ECO0298
O2:H6 strain ECO0300
O2:H6 strain ECO1404
O2:H7 strain ECO0317
O2:H7 strain ECO0458
O2:H7 strain ECO0727
O2:H7 strain ECO1010
O2:H7 strain ECO1084
O2:H7 strain ECO1315
O2:H7 strain ECO1506
O22:H1 strain ECO1172
O25:H1 strain ECO0143
O25:H1 strain ECO0274
O25:H1 strain ECO1146
O25:H1 strain ECO1418
O4:H1 strain ECO1229
O4:H1 strain ECO1352
O4:H1 strain ECO1387
O4:H4 strain ECO0465
O4:H5 strain ECO0024
O6:H1 strain ECO0112
O6:H1 strain ECO0149
O6:H1 strain ECO0292
O6:H1 strain ECO0415
O6:H1 strain ECO0717
O6:H1 strain ECO1068
O6:H1 strain ECO1218
O6:H1 strain ECO1391
O6:H1 strain ECO1469
O6:H1 strain ECO1480
O6:H1 strain ECO1493
O75:H5 strain ECO0397
O75:H5 strain ECO0550
O75:H5 strain ECO0785
O75:H7 strain ECO0747
OS_02_001_-1
OS_02_035_15
SF-083
SF-126
SF-166
SF-173
SF-194
SF-231
SF-335
SF-383
SF-423
SF-491
SF-572
SF-626
TOP2662-3
TOP2662-4
TOP379
TOP382-1
TOP382-2
TOP382-3
TOP550-2
TOP550-3
TOP550-4
UC37
UCD_JA17_pb
UCD_JA23_pb
UCD-JA38
UCI121
UMB08_02.1uog
UMEA 3022-1
UMEA 3041-1
UMEA 3053-1
UMEA 3087-1
UMEA 3088-1
UMEA 3097-1
UMEA 3113-1
UMEA 3121-1
UMEA 3122-1
UMEA 3159-1
UMEA 3161-1
UMEA 3172-1
UMEA 3173-1
UMEA 3175-1
UMEA 3178-1
UMEA 3185-1
UMEA 3193-1
UMEA 3208-1
UMEA 3215-1
UMEA 3216-1
UMEA 3217-1
UMEA 3220-1
UMEA 3221-1
UMEA 3222-1
UMEA 3230-1
UMEA 3233-1
UMEA 3244-1
UMEA 3257-1
UMEA 3264-1
UMEA 3268-1
UMEA 3290-1
UMEA 3298-1
UMEA 3337-1
UMEA 3341-1
UMEA 3342-1
UMEA 3391-1
UMEA 3426-1
UMEA 3490-1
UMEA 3585-1
UMEA 3617-1
UMEA 3632-1
UMEA 3652-1
UMEA 3687-1
UMEA 3693-1
UMEA 3694-1
UMEA 3705-1
UMEA 3707-1
UMEA 3821-1
UMEA 3834-1
UMEA 3955-1
UMEA 4075-1
UMEA 4076-1
UMEA 4207-1
upec-181
upec-229
upec-239
upec-258
upec-76
upec-79
UTI89

## Sheet: Partial psk-island strains
Strains with psk-island divided or incomplete
907391
907892
908675
0528Y_51_14
1066.rep1_ECOL
11_ECOL
1163_ECOL
1187_ECOL
1225_ECOL
223_ECOL
25_Esco_HA-NL
25b_Esco_HA-NL
26.2p
26.3r
264_ECOL
265_ECOL
3-105-05_S4_C2
417_ECOL
4-203-08_S1_C1
4-203-08_S1_C2
4-203-08_S1_C3
502_ECOL
650_ECOL
690_ECOL
696_ECOL
725_ECOL
730_ECOL
7996-1
910096-2
929.rep2_ECOL
932_ECOL
A25922R
BIDMC 65
BIDMC 83
blood-08-0215
blood-08-0379
blood-08-0493
blood-08-0654
blood-08-0997
blood-08-1203
blood-09-0751
blood-10-1105
blood-10-1126
blood-10-1308
blood-10-1310
blood-10-1365
blood-10-1386
blood-11-0031
blood-11-0041
DBS1
E75
EC-117-2-4
EC-117-3-2
EC-117-4-1
EC-117-5-3
EC-117-6-1
EC-117-6-4
EC-LS
ECOR51
ECOR53
ECOR54
ECOR55
ECOR56
ECOR60
ECOR63
F11
F-18
GN02289
GN02314
GN02323
GN02345
GN02350
GN02392
GN02411
GN02487
GN02529
GN02547
GN02590
GN02609
GN02627
GN02639
GN02748
GN02766
GN02787
GN02867
GN03324
GN03398
GN03409
GN03545
GN03661
GN03786
GN04153
GN04499
GN04542
GN05963
GN06168
GN06180
H1 strain ECO0375
H1 strain ECO0873
H1 strain ECO0902
H1 strain ECO1074
H1 strain ECO1247
H31 strain ECO0423
HM27
HVH 107 (4-5860571)
HVH 216 (4-3042952)
HVH 225 (4-1273116)
HVH 31 (4-2602156)
HVH 39 (4-2679949)
JPH264
K091
KTE104
KTE124
KTE129
KTE133
KTE137
KTE153
KTE160
KTE167
KTE168
KTE179
KTE39
KTE67
KTE88
KTE97
MOD1-EC5001
MOD1-EC667
MOD1-EC720
MS 110-3
MS 185-1
MS 200-1
MS 45-1
MS 60-1
MVAST0176
MVAST0234
NA:H1 strain ECO0955
NA:H5 strain ECO0264
O1:H1 strain ECO0261
O1:H1 strain ECO1030
O1:H7 strain ECO0006
O1:H7 strain ECO0020
O1:H7 strain ECO0125
O1:H7 strain ECO0148
O1:H7 strain ECO0310
O1:H7 strain ECO0316
O1:H7 strain ECO0320
O1:H7 strain ECO0456
O1:H7 strain ECO0517
O1:H7 strain ECO0560
O1:H7 strain ECO0622
O1:H7 strain ECO0633
O1:H7 strain ECO0682
O1:H7 strain ECO0697
O1:H7 strain ECO0711
O1:H7 strain ECO0815
O1:H7 strain ECO0824
O1:H7 strain ECO0840
O1:H7 strain ECO0863
O1:H7 strain ECO0866
O1:H7 strain ECO0870
O1:H7 strain ECO0971
O1:H7 strain ECO1044
O1:H7 strain ECO1098
O1:H7 strain ECO1116
O1:H7 strain ECO1192
O1:H7 strain ECO1200
O1:H7 strain ECO1276
O1:H7 strain ECO1460
O1:H7 strain ECO1512
O120:H31 strain ECO1370
O18:H1 strain ECO0047
O18:H1 strain ECO0062
O18:H1 strain ECO0079
O18:H1 strain ECO0185
O18:H1 strain ECO0837
O18:H1 strain ECO0851
O18:H1 strain ECO0860
O18:H1 strain ECO0905
O18:H1 strain ECO0965
O18:H1 strain ECO0986
O18:H1 strain ECO1075
O18:H1 strain ECO1196
O18:H1 strain ECO1272
O18:H1 strain ECO1273
O18:H1 strain ECO1286
O18:H1 strain ECO1431
O18:H1 strain ECO1508
O18:H31 strain ECO1232
O18:H31 strain ECO1465
O18:H5 strain ECO0083
O18:H5 strain ECO0091
O18:H5 strain ECO0288
O18:H5 strain ECO0343
O18:H5 strain ECO0523
O18:H5 strain ECO0534
O18:H5 strain ECO0676
O18:H5 strain ECO0685
O18:H5 strain ECO0988
O18:H5 strain ECO1253
O18:H5 strain ECO1347
O18:H5 strain ECO1380
O18:H5 strain ECO1423
O18:H7 strain ECO0138
O18:H7 strain ECO0293
O18:H7 strain ECO0313
O18:H7 strain ECO0344
O18:H7 strain ECO0390
O18:H7 strain ECO0399
O18:H7 strain ECO0526
O18:H7 strain ECO0541
O18:H7 strain ECO0641
O18:H7 strain ECO0745
O18:H7 strain ECO0843
O18:H7 strain ECO0920
O18:H7 strain ECO0935
O18:H7 strain ECO0977
O18:H7 strain ECO0979
O18:H7 strain ECO1000
O18:H7 strain ECO1100
O18:H7 strain ECO1409
O18:H7 strain ECO1438
O18:H7 strain ECO1498
O18ac:H1 strain ECO0041
O18ac:H1 strain ECO0836
O2:H1 strain ECO0017
O2:H1 strain ECO0019
O2:H1 strain ECO0189
O2:H1 strain ECO0272
O2:H1 strain ECO0276
O2:H1 strain ECO0376
O2:H1 strain ECO0409
O2:H1 strain ECO0486
O2:H1 strain ECO0512
O2:H1 strain ECO0524
O2:H1 strain ECO0531
O2:H1 strain ECO0596
O2:H1 strain ECO0637
O2:H1 strain ECO0646
O2:H1 strain ECO0661
O2:H1 strain ECO0669
O2:H1 strain ECO0724
O2:H1 strain ECO0762
O2:H1 strain ECO0799
O2:H1 strain ECO0818
O2:H1 strain ECO0833
O2:H1 strain ECO0879
O2:H1 strain ECO0904
O2:H1 strain ECO0908
O2:H1 strain ECO0913
O2:H1 strain ECO0960
O2:H1 strain ECO1067
O2:H1 strain ECO1071
O2:H1 strain ECO1291
O2:H1 strain ECO1310
O2:H1 strain ECO1340
O2:H1 strain ECO1348
O2:H1 strain ECO1351
O2:H1 strain ECO1489
O2:H1 strain ECO1529
O2:H14 strain ECO0050
O2:H4 strain ECO0113
O2:H4 strain ECO0139
O2:H4 strain ECO0202
O2:H4 strain ECO0314
O2:H4 strain ECO0315
O2:H4 strain ECO0845
O2:H4 strain ECO1020
O2:H4 strain ECO1496
O2:H6 strain ECO0245
O2:H6 strain ECO0362
O2:H6 strain ECO0583
O2:H6 strain ECO0604
O2:H6 strain ECO0611
O2:H6 strain ECO0619
O2:H6 strain ECO0628
O2:H6 strain ECO0780
O2:H6 strain ECO0796
O2:H6 strain ECO0826
O2:H6 strain ECO1079
O2:H6 strain ECO1128
O2:H6 strain ECO1160
O2:H6 strain ECO1222
O2:H6 strain ECO1341
O2:H6 strain ECO1365
O2:H6 strain ECO1379
O2:H6 strain ECO1445
O2:H6 strain ECO1476
O2:H6 strain ECO1531
O2:H7 strain ECO0023
O2:H7 strain ECO0082
O2:H7 strain ECO0086
O2:H7 strain ECO0131
O2:H7 strain ECO0141
O2:H7 strain ECO0146
O2:H7 strain ECO0169
O2:H7 strain ECO0234
O2:H7 strain ECO0380
O2:H7 strain ECO0403
O2:H7 strain ECO0406
O2:H7 strain ECO0495
O2:H7 strain ECO0549
O2:H7 strain ECO0578
O2:H7 strain ECO0758
O2:H7 strain ECO0777
O2:H7 strain ECO0803
O2:H7 strain ECO0825
O2:H7 strain ECO0868
O2:H7 strain ECO0939
O2:H7 strain ECO1024
O2:H7 strain ECO1026
O2:H7 strain ECO1064
O2:H7 strain ECO1114
O2:H7 strain ECO1139
O2:H7 strain ECO1204
O2:H7 strain ECO1405
O21:H1 strain ECO0416
O22:H1 strain ECO0115
O22:H1 strain ECO0249
O22:H1 strain ECO0731
O22:H1 strain ECO0734
O22:H1 strain ECO0869
O22:H1 strain ECO0950
O22:H1 strain ECO1300
O22:H1 strain ECO1385
O22:H1 strain ECO1388
O22:H1 strain ECO1434
O22:H1 strain ECO1530
O22:H5 strain ECO0252
O25:H1 strain ECO0011
O25:H1 strain ECO0385
O25:H1 strain ECO0533
O25:H1 strain ECO0636
O25:H1 strain ECO0723
O25:H1 strain ECO0847
O25:H1 strain ECO1105
O25:H1 strain ECO1401
O25:H1 strain ECO1504
O25:H1 strain ECO1527
O4:H1 strain ECO0021
O4:H1 strain ECO0206
O4:H1 strain ECO0277
O4:H1 strain ECO0306
O4:H1 strain ECO0312
O4:H1 strain ECO0378
O4:H1 strain ECO0504
O4:H1 strain ECO0538
O4:H1 strain ECO0542
O4:H1 strain ECO0634
O4:H1 strain ECO0706
O4:H1 strain ECO0772
O4:H1 strain ECO0809
O4:H1 strain ECO0813
O4:H1 strain ECO0921
O4:H1 strain ECO0993
O4:H1 strain ECO1106
O4:H1 strain ECO1158
O4:H1 strain ECO1210
O4:H1 strain ECO1230
O4:H1 strain ECO1274
O4:H1 strain ECO1334
O4:H1 strain ECO1350
O4:H1 strain ECO1377
O4:H1 strain ECO1412
O4:H1 strain ECO1518
O4:H1 strain ECO1522
O4:H5 strain ECO0110
O4:H5 strain ECO0128
O4:H5 strain ECO0286
O4:H5 strain ECO0332
O4:H5 strain ECO0334
O4:H5 strain ECO0352
O4:H5 strain ECO0427
O4:H5 strain ECO0429
O4:H5 strain ECO0451
O4:H5 strain ECO0514
O4:H5 strain ECO0519
O4:H5 strain ECO0545
O4:H5 strain ECO0626
O4:H5 strain ECO0665
O4:H5 strain ECO0675
O4:H5 strain ECO0709
O4:H5 strain ECO0776
O4:H5 strain ECO0948
O4:H5 strain ECO1006
O4:H5 strain ECO1048
O4:H5 strain ECO1051
O4:H5 strain ECO1059
O4:H5 strain ECO1176
O4:H5 strain ECO1257
O4:H5 strain ECO1281
O4:H5 strain ECO1355
O4:H5 strain ECO1359
O4:H5 strain ECO1394
O4:H5 strain ECO1411
O4:H5 strain ECO1458
O4:H5 strain ECO1459
O6:H1 strain ECO0014
O6:H1 strain ECO0016
O6:H1 strain ECO0044
O6:H1 strain ECO0045
O6:H1 strain ECO0064
O6:H1 strain ECO0070
O6:H1 strain ECO0073
O6:H1 strain ECO0075
O6:H1 strain ECO0077
O6:H1 strain ECO0093
O6:H1 strain ECO0097
O6:H1 strain ECO0099
O6:H1 strain ECO0102
O6:H1 strain ECO0105
O6:H1 strain ECO0120
O6:H1 strain ECO0127
O6:H1 strain ECO0156
O6:H1 strain ECO0162
O6:H1 strain ECO0168
O6:H1 strain ECO0170
O6:H1 strain ECO0179
O6:H1 strain ECO0182
O6:H1 strain ECO0197
O6:H1 strain ECO0200
O6:H1 strain ECO0208
O6:H1 strain ECO0209
O6:H1 strain ECO0221
O6:H1 strain ECO0225
O6:H1 strain ECO0242
O6:H1 strain ECO0273
O6:H1 strain ECO0294
O6:H1 strain ECO0299
O6:H1 strain ECO0328
O6:H1 strain ECO0335
O6:H1 strain ECO0350
O6:H1 strain ECO0360
O6:H1 strain ECO0368
O6:H1 strain ECO0386
O6:H1 strain ECO0398
O6:H1 strain ECO0417
O6:H1 strain ECO0418
O6:H1 strain ECO0441
O6:H1 strain ECO0444
O6:H1 strain ECO0445
O6:H1 strain ECO0448
O6:H1 strain ECO0461
O6:H1 strain ECO0473
O6:H1 strain ECO0475
O6:H1 strain ECO0489
O6:H1 strain ECO0490
O6:H1 strain ECO0506
O6:H1 strain ECO0511
O6:H1 strain ECO0518
O6:H1 strain ECO0522
O6:H1 strain ECO0525
O6:H1 strain ECO0553
O6:H1 strain ECO0555
O6:H1 strain ECO0556
O6:H1 strain ECO0561
O6:H1 strain ECO0562
O6:H1 strain ECO0573
O6:H1 strain ECO0575
O6:H1 strain ECO0579
O6:H1 strain ECO0582
O6:H1 strain ECO0588
O6:H1 strain ECO0590
O6:H1 strain ECO0591
O6:H1 strain ECO0597
O6:H1 strain ECO0598
O6:H1 strain ECO0601
O6:H1 strain ECO0602
O6:H1 strain ECO0606
O6:H1 strain ECO0610
O6:H1 strain ECO0625
O6:H1 strain ECO0630
O6:H1 strain ECO0635
O6:H1 strain ECO0673
O6:H1 strain ECO0674
O6:H1 strain ECO0702
O6:H1 strain ECO0705
O6:H1 strain ECO0707
O6:H1 strain ECO0708
O6:H1 strain ECO0725
O6:H1 strain ECO0730
O6:H1 strain ECO0732
O6:H1 strain ECO0735
O6:H1 strain ECO0738
O6:H1 strain ECO0744
O6:H1 strain ECO0746
O6:H1 strain ECO0751
O6:H1 strain ECO0755
O6:H1 strain ECO0770
O6:H1 strain ECO0800
O6:H1 strain ECO0808
O6:H1 strain ECO0823
O6:H1 strain ECO0832
O6:H1 strain ECO0841
O6:H1 strain ECO0842
O6:H1 strain ECO0854
O6:H1 strain ECO0858
O6:H1 strain ECO0864
O6:H1 strain ECO0865
O6:H1 strain ECO0871
O6:H1 strain ECO0875
O6:H1 strain ECO0877
O6:H1 strain ECO0882
O6:H1 strain ECO0901
O6:H1 strain ECO0916
O6:H1 strain ECO0938
O6:H1 strain ECO0941
O6:H1 strain ECO0942
O6:H1 strain ECO0943
O6:H1 strain ECO0947
O6:H1 strain ECO0961
O6:H1 strain ECO0962
O6:H1 strain ECO0984
O6:H1 strain ECO0985
O6:H1 strain ECO0989
O6:H1 strain ECO1028
O6:H1 strain ECO1037
O6:H1 strain ECO1065
O6:H1 strain ECO1083
O6:H1 strain ECO1097
O6:H1 strain ECO1113
O6:H1 strain ECO1124
O6:H1 strain ECO1167
O6:H1 strain ECO1181
O6:H1 strain ECO1183
O6:H1 strain ECO1186
O6:H1 strain ECO1208
O6:H1 strain ECO1214
O6:H1 strain ECO1219
O6:H1 strain ECO1233
O6:H1 strain ECO1234
O6:H1 strain ECO1242
O6:H1 strain ECO1248
O6:H1 strain ECO1250
O6:H1 strain ECO1287
O6:H1 strain ECO1302
O6:H1 strain ECO1303
O6:H1 strain ECO1307
O6:H1 strain ECO1320
O6:H1 strain ECO1342
O6:H1 strain ECO1349
O6:H1 strain ECO1362
O6:H1 strain ECO1364
O6:H1 strain ECO1408
O6:H1 strain ECO1414
O6:H1 strain ECO1416
O6:H1 strain ECO1417
O6:H1 strain ECO1441
O6:H1 strain ECO1448
O6:H1 strain ECO1477
O6:H1 strain ECO1483
O6:H1 strain ECO1509
O6:H1 strain ECO1514
O6:H1 strain ECO1516
O6:H1 strain ECO1517
O6:H1 strain ECO1526
O6:H12 strain ECO1150
O6:H31 strain ECO0003
O6:H31 strain ECO0012
O6:H31 strain ECO0100
O6:H31 strain ECO0108
O6:H31 strain ECO0144
O6:H31 strain ECO0152
O6:H31 strain ECO0229
O6:H31 strain ECO0263
O6:H31 strain ECO0340
O6:H31 strain ECO0347
O6:H31 strain ECO0371
O6:H31 strain ECO0373
O6:H31 strain ECO0442
O6:H31 strain ECO0485
O6:H31 strain ECO0497
O6:H31 strain ECO0558
O6:H31 strain ECO0618
O6:H31 strain ECO0678
O6:H31 strain ECO0693
O6:H31 strain ECO0720
O6:H31 strain ECO0722
O6:H31 strain ECO0736
O6:H31 strain ECO0744
O6:H31 strain ECO0834
O6:H31 strain ECO0896
O6:H31 strain ECO0954
O6:H31 strain ECO0968
O6:H31 strain ECO0973
O6:H31 strain ECO1053
O6:H31 strain ECO1119
O6:H31 strain ECO1235
O6:H31 strain ECO1251
O6:H31 strain ECO1265
O6:H31 strain ECO1288
O6:H31 strain ECO1299
O6:H31 strain ECO1415
O6:H31 strain ECO1420
O6:H31 strain ECO1426
O6:H31 strain ECO1433
O6:H31 strain ECO1461
O6:H31 strain ECO1481
O6:H4 strain ECO1145
O6:H5 strain ECO0587
O6:H5 strain ECO0838
O6:H5 strain ECO1147
O6:H5 strain ECO1439
O6:H7 strain ECO0159
O75:H5 strain ECO0085
O75:H5 strain ECO0109
O75:H5 strain ECO0253
O75:H5 strain ECO0271
O75:H5 strain ECO0396
O75:H5 strain ECO0468
O75:H5 strain ECO0498
O75:H5 strain ECO0508
O75:H5 strain ECO0642
O75:H5 strain ECO0750
O75:H5 strain ECO0767
O75:H5 strain ECO0771
O75:H5 strain ECO0922
O75:H5 strain ECO0923
O75:H5 strain ECO1318
O75:H5 strain ECO1384
O75:H5 strain ECO1395
O75:H5 strain ECO1407
O75:H7 strain ECO0040
O75:H7 strain ECO0195
O75:H7 strain ECO0472
O75:H7 strain ECO0500
O75:H7 strain ECO0654
O75:H7 strain ECO0670
O75:H7 strain ECO0721
O75:H7 strain ECO0756
O75:H7 strain ECO0885
O75:H7 strain ECO0978
O75:H7 strain ECO1152
O75:H7 strain ECO1179
O75:H7 strain ECO1314
O75:H7 strain ECO1338
O75:H7 strain ECO1396
O75:H7 strain ECO1419
O8:H10 strain ECO0455
O8:H10 strain ECO0766
O8:H10 strain ECO1144
O85:H1 strain ECO0811
OS_02_042_-1
RS218
SCB11
SCB12
SF-001
SF-094
SF-095
SF-149
SF-269
SF-305
SF-313
SF-356
SF-362
SF-371
SF-384
SF-403
SF-421
SF-425
SF-440
SF-452
SF-457
SF-495
SF-518
SF-522
SF-523
SF-560
SF-567
SF-596
ST-73:E053
ST-998:E035
STEC 1528
TOP2652
TOP2662-2
UCD_JA17
UCD_JA23
UCD-JA09
UCD-JA19
UCD-JA30
UCI122
UM131
UM141
UMEA 3014-1
UPEC_001
UPEC_008
UPEC_011
upec-10
upec-106
upec-109
upec-115
upec-117
upec-123
upec-124
upec-129
upec-131
upec-135
upec-136
upec-138
upec-139
upec-14
upec-140
upec-144
upec-153
upec-156
upec-157
upec-158
upec-161
upec-166
upec-169
upec-172
upec-182
upec-184
upec-186
upec-193
upec-197
upec-201
upec-209
upec-225
upec-226
upec-230
upec-232
upec-236
upec-237
upec-244
upec-249
upec-250
upec-251
upec-253
upec-255
upec-260
upec-261
upec-262
upec-265
upec-276
upec-277
upec-28
upec-285
upec-287
upec-288
upec-289
upec-36
upec-38
upec-39
upec-40
upec-43
upec-48
upec-51
upec-53
upec-55
upec-60
upec-61
upec-65
upec-7
upec-73
upec-75
upec-77
upec-8
upec-80
upec-84
upec-85
upec-87
upec-9
upec-91
upec-93
upec-94
upec-98
USVAST184
USVAST245
USVAST267
USVAST356
USVAST406
VACI-14

## Sheet: Descarted pks-island strains
Descarted strains with psk-island	Reason
HVH 3 (4-7276001)	Possible unsupervised automatic annotation
HVH 58 (4-2839709)	Possible unsupervised automatic annotation
MGH170	Possible unsupervised automatic annotation
O2:H4 strain ECO0915	Possible unsupervised automatic annotation
O6:H1 strain ECO0154	Possible unsupervised automatic annotation
TOP2662-1	Possible unsupervised automatic annotation
TOP291	Possible unsupervised automatic annotation
TOP293-2	Possible unsupervised automatic annotation
TOP293-3	Possible unsupervised automatic annotation
TOP293-4	Possible unsupervised automatic annotation
TOP498	Possible unsupervised automatic annotation
TOP550-1	Possible unsupervised automatic annotation
UM149	Possible unsupervised automatic annotation
upec-228	Possible unsupervised automatic annotation

## Sheet: pks-genes distribution
Gene #	Gene name	Putative function	Predicted subcellular location	Prediction score	Detection on complete*	Presence on complete	Detection o partial*	Presence on partial
1	IntP4	P4-like integrase	Cytoplasmic	0.896	435 of 440 (98.0%)	-	763 of 772 (98.0%)	-
2	clbS	Colibactin resistance protein	Unknown	0.2	420 of 440 (95.0%)	-	766 of 772 (99.0%)	+
3	clbQ	Thioesterase	Cytoplasmic	0.997	439 of 440 (99.0%)	+	772 of 772 (100.0%)	+
4	cblP	FmtA-like protein	Cytoplasmic membrane	0.986	440 of 440 (100.0%)	+	772 of 772 (100.0%)	+
5	clbO	PKS	Cytoplasmic membrane	0.982	440 of 440 (100.0%)	+	772 of 772 (100.0%)	+
6	clbN	NRPS	Cytoplasmic	0.926	440 of 440 (100.0%)	+	772 of 772 (100.0%)	+
7	clbM	MatE-like protein	Cytoplasmic membrane	1	440 of 440 (100.0%)	+	772 of 772 (100.0%)	+
8	clbL	Amidase	Cytoplasmic	0.926	440 of 440 (100.0%)	+	772 of 772 (100.0%)	+
9	clbK	PKS/NRPS	Cytoplasmic membrane	0.846	328 of 440 (74.0%)	-	766 of 772 (99.0%)	+
10	clbJ	NRPS	Cytoplasmic membrane	0.846	430 of 440 (97.0%)	-	772 of 772 (100.0%)	+
11	clbI	PKS	Cytoplasmic membrane	1	440 of 440 (100.0%)	+	772 of 772 (100.0%)	+
12	clbH	NRPS	Cytoplasmic membrane	0.846	440 of 440 (100.0%)	+	772 of 772 (100.0%)	+
13	clbG	Malonyl-CoA transacylase	Cytoplasmic	0.926	440 of 440 (100.0%)	+	772 of 772 (100.0%)	+
14	clbF	Acyl-CoA-dehydrogenase	Cytoplasmic	0.997	440 of 440 (100.0%)	+	772 of 772 (100.0%)	+
15	clbE	Acyl/D-alanyl carrier protein	Unknown	0.2	440 of 440 (100.0%)	+	772 of 772 (100.0%)	+
16	clbD	3-hydroxyacyl-CoA-dehydrogenase	Unknown	0.649	440 of 440 (100.0%)	+	772 of 772 (100.0%)	+
17	clbC	PKS	Cytoplasmic membrane	0.982	440 of 440 (100.0%)	+	772 of 772 (100.0%)	+
18	clbB	NRPS/PKS	Cytoplasmic membrane	0.999	440 of 440 (100.0%)	+	772 of 772 (100.0%)	+
19	clbR	LuxR-like	Unknown	0.2	226 of 440 (51.0%)	-	630 of 772 (81.0%)	-
20	clbA	Phosphopantetheinyl transferase	Unknown	0.2	308 of 440 (70.0%)	-	660 of 772 (85.0%)	-
21	TrpA	IS1400 transposase ORFA	Cytoplasmic	0.926	433 of 440 (98.0%)	-	760 of 772 (98.0%)	-
22	TrpB	IS1400 transposase ORFB	Cytoplasmic	0.997	440 of 440 (100.0%)	+	769 of 772 (99.0%)	+
23	TrpC	Transposase fragment	Unknown	0.2	288 of 440 (65.0%)	-	453 of 772 (58.0%)	-
		*14 strains with errors were discarded
