# Supplementary material for: Targeted depletion of pks+ bacteria from a fecal microbiota using specific antibodies
Source: mSystems. 2023 May 23;8(3):e00079-23. doi: 10.1128/msystems.00079-23 (PMC10308883; doi:10.1128/msystems.00079-23)
Supplement: TABLE S2 — Selected peptides for the antibody generation. [file msystems.00079-23-s0002.xlsx]

## Sheet: Hoja 1
Antibody	Peptide sequence	Gene	Presence on pks- isolates	Presence on pks+ isolates
1	LDDHGNPVADGEEGELYLAG	clbH	2 of 4,986	1,225 of 1,226
2	WRDGESQQIHYIGRNDFQIK	clbH	2 of 4,986	1,225 of 1,226
3	AAGDRIYAVIRGSAVNNDGK	clbC	2 of 4,986	1,224 of 1226
4	FNTLVVLENYPVDMTLLSCA	clbB	2 of 4,986	1,225 of 1226
