# Supplementary material for: Targeted depletion of pks+ bacteria from a fecal microbiota using specific antibodies
Source: mSystems. 2023 May 23;8(3):e00079-23. doi: 10.1128/msystems.00079-23 (PMC10308883; doi:10.1128/msystems.00079-23)
Supplement: TABLE S3 — Screening of the selected peptides against the NCBI RefSeq database. Hits against E. coli isolates are not reported. [file msystems.00079-23-s0003.xlsx]

## Sheet: Hoja 1
Antibody	Hit	Taxa	Coverage	Identity	Evalue
1	colibactin non-ribosomal peptide synthetase ClbH	Enterobacterales	100	100	6e-11
1	colibactin non-ribosomal peptide synthetase ClbH	Enterobacteriaceae	100	100	6e-11
1	colibactin non-ribosomal peptide synthetase ClbH	Klebsiella pneumoniae	100	100	6e-11
1	non-ribosomal peptide synthetase	Klebsiella pneumoniae	100	100	6e-11
1	colibactin non-ribosomal peptide synthetase ClbH	Klebsiella pneumoniae	100	100	6e-11
1	colibactin non-ribosomal peptide synthetase ClbH	Klebsiella pneumoniae	100	100	6e-11
1	colibactin non-ribosomal peptide synthetase ClbH	Klebsiella pneumoniae	100	100	6e-11
1	colibactin non-ribosomal peptide synthetase ClbH	Klebsiella pneumoniae	100	100	6e-11
1	colibactin non-ribosomal peptide synthetase ClbH	Enterobacteriaceae	100	100	6e-11
1	colibactin non-ribosomal peptide synthetase ClbH	Klebsiella pneumoniae	100	100	6e-11
1	colibactin non-ribosomal peptide synthetase ClbH	Klebsiella pneumoniae	100	100	6e-11
1	colibactin non-ribosomal peptide synthetase ClbH	Klebsiella pneumoniae	100	100	6e-11
1	colibactin non-ribosomal peptide synthetase ClbH	Klebsiella pneumoniae	100	100	6e-11
1	non-ribosomal peptide synthetase	Klebsiella pneumoniae	100	100	6e-11
1	colibactin non-ribosomal peptide synthetase ClbH	Klebsiella pneumoniae	100	100	6e-11
1	colibactin non-ribosomal peptide synthetase ClbH	Klebsiella pneumoniae	100	100	6e-11
1	colibactin non-ribosomal peptide synthetase ClbH	Klebsiella pneumoniae	100	100	6e-11
1	colibactin non-ribosomal peptide synthetase ClbH	Klebsiella pneumoniae	100	100	6e-11
1	colibactin non-ribosomal peptide synthetase ClbH	Enterobacteriaceae	100	100	6e-11
1	colibactin non-ribosomal peptide synthetase ClbH	Klebsiella pneumoniae	100	100	6e-11
1	colibactin non-ribosomal peptide synthetase ClbH	Klebsiella pneumoniae	100	100	6e-11
1	colibactin non-ribosomal peptide synthetase ClbH	Klebsiella pneumoniae	100	100	6e-11
1	colibactin non-ribosomal peptide synthetase ClbH	Klebsiella pneumoniae	100	100	6e-11
1	colibactin non-ribosomal peptide synthetase ClbH	Klebsiella pneumoniae	100	100	6e-11
1	colibactin non-ribosomal peptide synthetase ClbH	Klebsiella	100	100	6e-11
1	colibactin non-ribosomal peptide synthetase ClbH	Klebsiella pneumoniae	100	100	6e-11
1	colibactin non-ribosomal peptide synthetase ClbH	Klebsiella aerogenes	100	100	6e-11
1	colibactin non-ribosomal peptide synthetase ClbH	Klebsiella pneumoniae	100	100	6e-11
1	non-ribosomal peptide synthetase	Klebsiella aerogenes	100	100	6e-11
1	colibactin non-ribosomal peptide synthetase ClbH	Klebsiella pneumoniae	100	100	6e-11
1	colibactin non-ribosomal peptide synthetase ClbH	Klebsiella pneumoniae	100	100	6e-11
1	non-ribosomal peptide synthetase	Citrobacter koseri	100	100	6e-11
1	colibactin non-ribosomal peptide synthetase ClbH	Klebsiella pneumoniae	100	100	6e-11
1	colibactin non-ribosomal peptide synthetase ClbH	Klebsiella aerogenes	100	100	6e-11
1	amino acid adenylation domain-containing protein	Klebsiella pneumoniae	100	100	6e-11
1	AMP-binding protein	Klebsiella pneumoniae	100	100	6e-11
1	AMP-binding protein	Klebsiella pneumoniae	100	100	6e-11
1	AMP-binding protein	Serratia marcescens	100	100	6e-11
1	colibactin non-ribosomal peptide synthetase ClbH	Erwinia oleae	100	95	5e-10
1	colibactin non-ribosomal peptide synthetase ClbH	Klebsiella michiganensis	100	95	5e-10
1	colibactin non-ribosomal peptide synthetase ClbH	Serratia marcescens	100	90	7e-09
1	colibactin non-ribosomal peptide synthetase ClbH	Serratia nevei	100	90	7e-09
2	colibactin non-ribosomal peptide synthetase ClbH	Enterobacterales	100	100	3e-13
2	colibactin non-ribosomal peptide synthetase ClbH	Enterobacteriaceae	100	100	3e-13
2	non-ribosomal peptide synthetase	Klebsiella pneumoniae	100	100	3e-13
2	colibactin non-ribosomal peptide synthetase ClbH	Klebsiella pneumoniae	100	100	3e-13
2	colibactin non-ribosomal peptide synthetase ClbH	Klebsiella pneumoniae	100	100	3e-13
2	colibactin non-ribosomal peptide synthetase ClbH	Klebsiella pneumoniae	100	100	3e-13
2	colibactin non-ribosomal peptide synthetase ClbH	Klebsiella pneumoniae	100	100	3e-13
2	colibactin non-ribosomal peptide synthetase ClbH	Enterobacteriaceae	100	100	3e-13
2	colibactin non-ribosomal peptide synthetase ClbH	Klebsiella pneumoniae	100	100	3e-13
2	colibactin non-ribosomal peptide synthetase ClbH	Klebsiella pneumoniae	100	100	3e-13
2	colibactin non-ribosomal peptide synthetase ClbH	Klebsiella pneumoniae	100	100	3e-13
2	non-ribosomal peptide synthetase	Klebsiella pneumoniae	100	100	3e-13
2	colibactin non-ribosomal peptide synthetase ClbH	Klebsiella pneumoniae	100	100	3e-13
2	colibactin non-ribosomal peptide synthetase ClbH	Klebsiella pneumoniae	100	100	3e-13
2	colibactin non-ribosomal peptide synthetase ClbH	Klebsiella pneumoniae	100	100	3e-13
2	colibactin non-ribosomal peptide synthetase ClbH	Klebsiella pneumoniae	100	100	3e-13
2	colibactin non-ribosomal peptide synthetase ClbH	Enterobacteriaceae	100	100	3e-13
2	colibactin non-ribosomal peptide synthetase ClbH	Klebsiella pneumoniae	100	100	3e-13
2	colibactin non-ribosomal peptide synthetase ClbH	Klebsiella pneumoniae	100	100	3e-13
2	colibactin non-ribosomal peptide synthetase ClbH	Klebsiella pneumoniae	100	100	3e-13
2	colibactin non-ribosomal peptide synthetase ClbH	Klebsiella pneumoniae	100	100	3e-13
2	colibactin non-ribosomal peptide synthetase ClbH	Klebsiella pneumoniae	100	100	3e-13
2	colibactin non-ribosomal peptide synthetase ClbH	Klebsiella	100	100	3e-13
2	colibactin non-ribosomal peptide synthetase ClbH	Klebsiella pneumoniae	100	100	3e-13
2	colibactin non-ribosomal peptide synthetase ClbH	Klebsiella aerogenes	100	100	3e-13
2	colibactin non-ribosomal peptide synthetase ClbH	Klebsiella pneumoniae	100	100	3e-13
2	non-ribosomal peptide synthetase	Klebsiella aerogenes	100	100	3e-13
2	colibactin non-ribosomal peptide synthetase ClbH	Klebsiella pneumoniae	100	100	3e-13
2	colibactin non-ribosomal peptide synthetase ClbH	Klebsiella pneumoniae	100	100	3e-13
2	non-ribosomal peptide synthetase	Citrobacter koseri	100	100	3e-13
2	colibactin non-ribosomal peptide synthetase ClbH	Klebsiella aerogenes	100	100	3e-13
2	AMP-binding protein	Klebsiella pneumoniae	100	100	4e-13
2	AMP-binding protein	Klebsiella pneumoniae	100	100	4e-13
2	AMP-binding protein	Klebsiella quasipneumoniae	100	100	4e-13
2	colibactin non-ribosomal peptide synthetase ClbH	Klebsiella pneumoniae	100	95	3e-12
2	colibactin non-ribosomal peptide synthetase ClbH	Klebsiella pneumoniae	100	95	3e-12
2	colibactin non-ribosomal peptide synthetase ClbH	Klebsiella pneumoniae	100	95	3e-12
2	non-ribosomal peptide synthetase	Serratia ureilytica	100	90	3e-11
2	amino acid adenylation domain-containing protein	Klebsiella grimontii	100	90	3e-11
2	AMP-binding protein	Serratia marcescens	100	95	6e-11
2	colibactin non-ribosomal peptide synthetase ClbH	Serratia nevei	100	85	2e-09
2	colibactin non-ribosomal peptide synthetase ClbH	Erwinia oleae	100	90	5e-09
2	colibactin non-ribosomal peptide synthetase ClbH	Klebsiella michiganensis	100	90	5e-09
2	colibactin non-ribosomal peptide synthetase ClbH	Serratia marcescens	100	80	8e-08
3	hypothetical protein	Klebsiella pneumoniae	100	100	2e-10
3	colibactin polyketide synthase ClbC	Klebsiella pneumoniae	100	100	2e-10
3	colibactin polyketide synthase ClbC	Enterobacteriaceae	100	100	2e-10
3	colibactin polyketide synthase ClbC	Klebsiella pneumoniae	100	100	2e-10
3	colibactin polyketide synthase ClbC	Klebsiella aerogenes	100	100	2e-10
3	colibactin polyketide synthase ClbC	Klebsiella pneumoniae	100	100	2e-10
3	colibactin polyketide synthase ClbC	Klebsiella pneumoniae	100	100	2e-10
3	colibactin polyketide synthase ClbC	Citrobacter koseri	100	100	2e-10
3	colibactin polyketide synthase ClbC	Klebsiella pneumoniae	100	100	2e-10
3	colibactin polyketide synthase ClbC	Enterobacterales	100	100	2e-10
3	colibactin polyketide synthase ClbC	Klebsiella pneumoniae	100	100	2e-10
3	colibactin polyketide synthase ClbC	Klebsiella pneumoniae	100	100	2e-10
3	colibactin polyketide synthase ClbC	Klebsiella pneumoniae	100	100	2e-10
3	colibactin polyketide synthase ClbC	Klebsiella pneumoniae	100	100	2e-10
3	colibactin polyketide synthase ClbC	Klebsiella pneumoniae	100	100	2e-10
3	colibactin polyketide synthase ClbC	Klebsiella pneumoniae	100	100	2e-10
3	colibactin polyketide synthase ClbC	Klebsiella pneumoniae	100	100	2e-10
3	colibactin polyketide synthase ClbC	Klebsiella aerogenes	100	100	2e-10
3	colibactin polyketide synthase ClbC	Klebsiella aerogenes	100	100	2e-10
3	colibactin polyketide synthase ClbC	Klebsiella	100	100	2e-10
3	colibactin polyketide synthase ClbC	Klebsiella	100	100	2e-10
3	colibactin polyketide synthase ClbC	Klebsiella pneumoniae	100	100	2e-10
3	colibactin polyketide synthase ClbC	Klebsiella pneumoniae	100	100	2e-10
3	colibactin polyketide synthase ClbC	Klebsiella pneumoniae	100	100	2e-10
3	colibactin polyketide synthase ClbC	Klebsiella pneumoniae	100	100	2e-10
3	colibactin polyketide synthase ClbC	Klebsiella aerogenes	100	100	2e-10
3	colibactin polyketide synthase ClbC	Klebsiella michiganensis	100	100	2e-10
3	colibactin polyketide synthase ClbC	Serratia marcescens	100	100	2e-10
3	colibactin polyketide synthase ClbC	Serratia nevei	100	100	2e-10
3	colibactin polyketide synthase ClbC	Erwinia oleae	100	100	2e-10
3	colibactin polyketide synthase ClbC	Klebsiella aerogenes	100	100	2e-10
3	hybrid non-ribosomal peptide synthetase/type I polyketide synthase	pseudomallei group	95	100	3e-09
3	hybrid non-ribosomal peptide synthetase/type I polyketide synthase	Burkholderia	95	100	3e-09
3	hybrid non-ribosomal peptide synthetase/type I polyketide synthase	pseudomallei group	95	100	3e-09
3	non-ribosomal peptide synthetase	Burkholderia sp. MSMB1589WGS	95	100	3e-09
3	non-ribosomal peptide synthetase	unclassified Burkholderia	95	100	3e-09
3	beta-ketoacyl synthase N-terminal-like domain-containing protein	Klebsiella grimontii	95	100	3e-09
3	polyketide synthase	Serratia ureilytica	95	100	3e-09
3	type I polyketide synthase	Streptomyces sp. ODS05-4	95	94.74	2e-08
3	type I polyketide synthase	Streptomyces sp. DH-12	95	94.74	2e-08
3	type I polyketide synthase	Streptomyces albidoflavus	95	94.74	2e-08
3	type I polyketide synthase	unclassified Streptomyces	95	94.74	2e-08
3	type I polyketide synthase	Streptomyces sp. M10	95	94.74	2e-08
3	SDR family NAD(P)-dependent oxidoreductase	Streptomyces sp. WA1-19	95	94.74	2e-08
3	type I polyketide synthase	Streptomyces albidoflavus	95	94.74	2e-08
3	type I polyketide synthase	Streptomyces sp. BV333	95	94.74	2e-08
3	type I polyketide synthase	Streptomyces sp. BSP1	95	94.74	2e-08
3	non-ribosomal peptide synthetase	Micromonospora sp. C31	95	94.74	2e-08
3	type I polyketide synthase	Streptomyces solincola	95	94.74	2e-08
3	type I polyketide synthase	Streptomyces sp. T7(2022)	95	94.74	2e-08
3	type I polyketide synthase	Streptomyces sp. NBC_00162	95	94.74	4e-08
3	SDR family NAD(P)-dependent oxidoreductase	Streptomyces sp. NBC_00555	95	94.74	4e-08
3	SDR family NAD(P)-dependent oxidoreductase	Streptomyces sp. NBC_00047	95	94.74	4e-08
3	type I polyketide synthase	Streptomyces sp. RPA4-5	95	94.74	6e-08
3	hybrid non-ribosomal peptide synthetase/type I polyketide synthase	Streptomyces sp. F-3	95	94.74	6e-08
3	amino acid adenylation domain-containing protein	Streptomyces thermovulgaris	95	94.74	6e-08
3	type I polyketide synthase	Streptomyces sp. CBMA156	95	94.74	6e-08
3	type I polyketide synthase	Nocardia macrotermitis	95	94.74	8e-08
3	type I polyketide synthase	Nocardia nova	95	94.74	8e-08
3	type I polyketide synthase	Phytohabitans rumicis	95	94.74	8e-08
3	type I polyketide synthase	Nonomuraea aurantiaca	95	94.74	8e-08
3	colibactin polyketide synthase ClbC	Frischella perrara	95	94.74	8e-08
3	colibactin polyketide synthase ClbC	Frischella perrara	95	94.74	8e-08
3	amino acid adenylation domain-containing protein	Streptomyces sp. NBC_00047	95	94.44	1e-07
3	amino acid adenylation domain-containing protein	Streptomyces sp. NBC_00162	95	94.44	1e-07
3	amino acid adenylation domain-containing protein	Streptomyces sp. NBC_00555	95	94.44	1e-07
3	non-ribosomal peptide synthetase	Streptomyces sp. ISL-44	95	94.44	1e-07
3	non-ribosomal peptide synthetase	Pseudomonas fluorescens	90	94.44	1e-07
3	SDR family NAD(P)-dependent oxidoreductase	Streptomyces monashensis	90	94.44	1e-07
3	non-ribosomal peptide synthetase	Streptomyces monashensis	90	94.44	1e-07
3	beta-ketoacyl synthase N-terminal-like domain-containing protein	Pseudomonas sp. FW300-N2C3	90	94.44	1e-07
3	polyketide synthase	Pseudomonas sp. FW305-28	90	94.44	1e-07
3	polyketide synthase	Streptomyces sp. L-9-10	90	94.44	1e-07
3	type I polyketide synthase	Streptomyces sp. WAC05374	95	89.47	2e-07
3	type I polyketide synthase	Streptomyces sp. NBC_00047	85	100	2e-07
3	SDR family NAD(P)-dependent oxidoreductase	Streptomyces sp. NBC_00555	85	100	2e-07
3	type I polyketide synthase	Streptomyces sp. NBC_00162	85	100	2e-07
3	type I polyketide synthase	Streptomyces sp. ISL-44	85	100	2e-07
3	type I polyketide synthase	Streptomyces prasinus	85	100	2e-07
3	type I polyketide synthase	Streptomyces monashensis	85	100	2e-07
3	type I polyketide synthase	Streptomyces sp. L-9-10	85	100	2e-07
3	beta-ketoacyl synthase N-terminal-like domain-containing protein	Pyxidicoccus sp. SCPEA002	85	100	2e-07
3	type I polyketide synthase	Streptomyces sp. F-3	90	94.44	2e-07
3	type I polyketide synthase	Streptomyces thermovulgaris	90	94.44	2e-07
3	type I polyketide synthase	Streptomyces prasinus	95	89.47	2e-07
3	type I polyketide synthase	Streptomyces chartreusis	95	94.74	2e-07
3	non-ribosomal peptide synthetase	Vibrio nigripulchritudo	90	94.44	2e-07
3	non-ribosomal peptide synthetase	Vibrio nigripulchritudo	90	94.44	2e-07
3	non-ribosomal peptide synthetase	Vibrio nigripulchritudo	90	94.44	2e-07
3	non-ribosomal peptide synthetase	Vibrio sp. SCSIO 43132	90	94.44	2e-07
3	non-ribosomal peptide synthetase	Vibrio nigripulchritudo	90	94.44	2e-07
3	non-ribosomal peptide synthetase	Vibrio nigripulchritudo	90	94.44	2e-07
3	non-ribosomal peptide synthetase	Vibrio nigripulchritudo	90	94.44	2e-07
3	type I polyketide synthase	Streptomyces	95	94.74	2e-07
3	type I polyketide synthase	Nocardia fusca	95	100	3e-07
3	type I polyketide synthase	Insolitispirillum peregrinum	95	89.47	3e-07
3	type I polyketide synthase	Solihabitans fulvus	95	89.47	3e-07
3	type I polyketide synthase	Saccharothrix luteola	95	89.47	3e-07
3	polyketide synthase	unclassified Streptomyces	95	89.47	3e-07
3	polyketide synthase	Streptomyces sp. 2231.1	95	89.47	3e-07
3	type I polyketide synthase	Streptomyces koyangensis	95	89.47	4e-07
3	type I polyketide synthase	Rubripirellula reticaptiva	95	89.47	4e-07
3	type I polyketide synthase	Streptomyces liliiviolaceus	95	89.47	4e-07
3	type I polyketide synthase	Nocardiopsis exhalans	95	89.47	4e-07
3	type I polyketide synthase	Streptomyces sp. SCA2-2	95	89.47	4e-07
3	type I polyketide synthase	unclassified Burkholderia	90	94.44	6e-07
3	type I polyketide synthase	Burkholderia sp. TSV86	90	94.44	6e-07
3	type I polyketide synthase	Burkholderia singularis	90	94.44	6e-07
3	type I polyketide synthase	Streptomyces sp. CB02400	95	88.89	9e-07
3	SDR family NAD(P)-dependent oxidoreductase	Streptomyces sp. NBC_00572	95	89.47	9e-07
3	type I polyketide synthase	Streptomyces spinoverrucosus	95	89.47	9e-07
3	type I polyketide synthase	Streptomyces sp. 769	95	89.47	9e-07
3	type I polyketide synthase	Streptomyces termitum	95	89.47	9e-07
3	hybrid non-ribosomal peptide synthetase/type I polyketide synthase	Streptomyces europaeiscabiei	90	88.89	9e-07
3	SDR family NAD(P)-dependent oxidoreductase	Streptomyces sp. NBC_00059	95	89.47	9e-07
3	type I polyketide synthase	Streptomyces sp. TRM70350	95	89.47	9e-07
3	type I polyketide synthase	unclassified Streptomyces	95	89.47	9e-07
3	non-ribosomal peptide synthetase	Burkholderia sp. AcTa6-5	90	88.89	9e-07
3	type I polyketide synthase	Streptomyces muensis	95	89.47	9e-07
3	type I polyketide synthase	Streptomyces apocyni	95	89.47	9e-07
3	type I polyketide synthase	Actinokineospora xionganensis	95	89.47	9e-07
3	type I polyketide synthase	unclassified Streptomyces	95	89.47	9e-07
3	type I polyketide synthase	Nostoc sp. FACHB-110	95	89.47	9e-07
3	type I polyketide synthase	Calothrix parasitica	95	89.47	9e-07
3	type I polyketide synthase	Rhodopirellula maiorica	85	94.12	9e-07
3	hybrid non-ribosomal peptide synthetase/type I polyketide synthase	Streptomyces europaeiscabiei	90	88.89	9e-07
3	hybrid non-ribosomal peptide synthetase/type I polyketide synthase	Streptomyces europaeiscabiei	90	88.89	9e-07
3	SDR family NAD(P)-dependent oxidoreductase	Streptomyces sp. WAC 06725	95	89.47	9e-07
3	SDR family NAD(P)-dependent oxidoreductase	Streptomyces rimosus	95	89.47	9e-07
3	SDR family NAD(P)-dependent oxidoreductase	Streptomyces rimosus	95	89.47	9e-07
3	type I polyketide synthase	Streptomyces sp. WAC 06783	95	89.47	9e-07
3	SDR family NAD(P)-dependent oxidoreductase	Streptomyces rimosus	95	89.47	9e-07
3	SDR family NAD(P)-dependent oxidoreductase	Streptomyces	95	89.47	9e-07
3	SDR family NAD(P)-dependent oxidoreductase	Streptomyces	95	89.47	9e-07
3	SDR family NAD(P)-dependent oxidoreductase	Streptomyces rimosus	95	89.47	9e-07
3	type I polyketide synthase	Streptomyces europaeiscabiei	90	88.89	9e-07
3	type I polyketide synthase	Calothrix brevissima	95	89.47	9e-07
3	beta-ketoacyl synthase N-terminal-like domain-containing protein	Enhygromyxa salina	95	89.47	9e-07
3	type I polyketide synthase	Streptomyces sp. S1	95	89.47	9e-07
3	type I polyketide synthase	Streptomyces sp. SID5770	95	89.47	9e-07
3	type I polyketide synthase	Streptomyces sp. NRRL F-6492	95	89.47	9e-07
3	type I polyketide synthase	Streptomyces sp. NRRL F-6491	95	89.47	9e-07
3	beta-ketoacyl synthase N-terminal-like domain-containing protein	Streptomyces roseolus	95	89.47	9e-07
3	polyketide synthase	Streptomyces sp. ADI97-07	95	89.47	9e-07
3	polyketide synthase	Streptomyces sp. WELS2	95	89.47	9e-07
3	amino acid adenylation domain-containing protein	Streptomyces prasinus	90	88.89	1e-06
3	type I polyketide synthase	Methylobacterium sp. WSM2598	95	89.47	1e-06
3	type I polyketide synthase	Methylobacterium sp. 4-46	95	89.47	1e-06
3	type I polyketide synthase	Nocardia nova	95	89.47	1e-06
3	SDR family NAD(P)-dependent oxidoreductase	Polyangium sp. rjm3	85	94.12	1e-06
3	type I polyketide synthase	Polyangium spumosum	85	94.12	1e-06
3	amino acid adenylation domain-containing protein	Loktanella salsilacus	95	89.47	1e-06
3	amino acid adenylation domain-containing protein	Loktanella salsilacus	95	89.47	1e-06
3	type I polyketide synthase	Actinomadura algeriensis	85	94.12	1e-06
3	amino acid adenylation domain-containing protein	Polyangium jinanense	95	89.47	1e-06
3	amino acid adenylation domain-containing protein	Polyangium jinanense	95	89.47	1e-06
3	beta-ketoacyl synthase N-terminal-like domain-containing protein	Pyxidicoccus fallax	85	94.12	1e-06
3	type I polyketide synthase	Rhizobacter sp. OV335	95	89.47	1e-06
3	type I polyketide synthase	unclassified Rhizobacter	95	89.47	1e-06
3	acyltransferase domain-containing protein	Saccharopolyspora sp. NFXS83	85	94.12	1e-06
3	type I polyketide synthase	Hydrogenophaga intermedia	95	89.47	1e-06
3	type I polyketide synthase	Hydrogenophaga sp. PBC	95	89.47	1e-06
3	SDR family NAD(P)-dependent oxidoreductase	Vibrio nigripulchritudo	90	88.89	1e-06
3	type I polyketide synthase	Streptomyces rubellomurinus	85	94.12	1e-06
3	type I polyketide synthase	Streptomyces sp. sk2.1	95	84.21	1e-06
3	type I polyketide synthase	Streptomyces sp. A0642	95	84.21	1e-06
3	type I polyketide synthase	Paenibacillus tengchongensis	80	100	1e-06
3	type I polyketide synthase	Actinoplanes ovalisporus	95	89.47	1e-06
3	polyketide synthase	Streptomyces sp. AV19	80	100	1e-06
3	type I polyketide synthase	Gilliamella apicola	95	89.47	1e-06
3	type I polyketide synthase	Gilliamella apicola	95	89.47	1e-06
3	amino acid adenylation domain-containing protein	Streptomyces durmitorensis	95	89.47	2e-06
3	hybrid non-ribosomal peptide synthetase/type I polyketide synthase	Methylocapsa acidiphila	95	89.47	2e-06
3	non-ribosomal peptide synthetase	Vibrio nigripulchritudo	90	88.89	2e-06
3	type I polyketide synthase	Salinarimonas ramus	95	89.47	2e-06
3	type I polyketide synthase	Acrocarpospora corrugata	95	89.47	2e-06
3	type I polyketide synthase	Tolypothrix bouteillei	95	89.47	2e-06
3	type I polyketide synthase	Tumebacillus algifaecis	95	89.47	2e-06
3	type I polyketide synthase	Corallococcus exercitus	90	94.44	2e-06
3	type I polyketide synthase	Tumebacillus sp. BK434	95	89.47	2e-06
3	type I polyketide synthase	Rahnella perminowiae	95	89.47	2e-06
3	beta-ketoacyl synthase N-terminal-like domain-containing protein	Pseudomonas sp. SBB6	95	89.47	2e-06
3	type I polyketide synthase	Sorangium cellulosum	85	94.12	2e-06
3	SDR family NAD(P)-dependent oxidoreductase	Streptomyces xanthochromogenes	85	94.12	2e-06
3	type I polyketide synthase	Streptomyces odonnellii	85	94.12	2e-06
3	type I polyketide synthase	Streptomyces sp. MBT27	85	94.12	2e-06
3	type I polyketide synthase	Streptomyces xanthochromogenes	85	94.12	2e-06
3	type I polyketide synthase	Streptomyces sp. GMY02	85	94.12	2e-06
3	type I polyketide synthase	Streptomyces sp. L-9-10	85	94.12	2e-06
3	non-ribosomal peptide synthetase	Streptomyces genisteinicus	95	89.47	2e-06
3	type I polyketide synthase	Saccharothrix sp. ALI-22-I	95	84.21	2e-06
3	type I polyketide synthase	Streptomyces sp. NBC_01500	95	84.21	2e-06
3	type I polyketide synthase	Streptomyces sp. A 4/2	95	84.21	2e-06
3	hybrid non-ribosomal peptide synthetase/type I polyketide synthase	Streptomyces rubellomurinus	95	89.47	2e-06
3	non-ribosomal peptide synthetase	Actinokineospora pegani	95	84.21	2e-06
3	type I polyketide synthase	Streptomyces sp. SM14	95	89.47	2e-06
3	type I polyketide synthase	Streptomyces bohaiensis	95	89.47	2e-06
3	type I polyketide synthase	Xanthobacter autotrophicus	95	89.47	2e-06
3	type I polyketide synthase	Pleurocapsa sp. PCC 7319	85	94.12	2e-06
3	amino acid adenylation domain-containing protein	Burkholderia sp. FERM BP-3421	95	84.21	2e-06
3	type I polyketide synthase	Nocardia paucivorans	95	89.47	2e-06
3	beta-ketoacyl synthase N-terminal-like domain-containing protein	Actinoplanes toevensis	95	89.47	2e-06
3	type I polyketide synthase	Nocardiopsis mwathae	85	94.12	2e-06
3	type I polyketide synthase	Nonomuraea africana	95	89.47	2e-06
3	type I polyketide synthase	Saccharothrix sp. NRRL B-16314	95	89.47	2e-06
3	type I polyketide synthase	Wenjunlia vitaminophila	95	94.74	2e-06
3	type I polyketide synthase	Bradyrhizobium aeschynomenes	95	84.21	2e-06
3	type I polyketide synthase	Bradyrhizobium aeschynomenes	95	84.21	2e-06
3	type I polyketide synthase	Bradyrhizobium aeschynomenes	95	84.21	2e-06
3	type I polyketide synthase	Streptomyces cellostaticus	95	84.21	2e-06
3	type I polyketide synthase	Nocardia sp. BSTN01	85	94.12	2e-06
3	type I polyketide synthase	Nocardia kruczakiae	85	94.12	2e-06
3	type I polyketide synthase	Nocardia sp. MDA0666	85	94.12	2e-06
3	type I polyketide synthase	Nocardia sp. NRRL WC-3656	85	94.12	2e-06
3	type I polyketide synthase	Nocardia	85	94.12	2e-06
3	type I polyketide synthase	Nocardia nova	85	94.12	2e-06
3	type I polyketide synthase	Nocardia nova	85	94.12	2e-06
3	type I polyketide synthase	Nocardia sp. 852002-20019_SCH5090214	85	94.12	2e-06
3	type I polyketide synthase	Nocardia nova	85	94.12	2e-06
3	type I polyketide synthase	Nocardia elegans	85	94.12	2e-06
3	type I polyketide synthase	Nocardia nova	85	94.12	2e-06
3	type I polyketide synthase	Nocardia nova	85	94.12	2e-06
3	type I polyketide synthase	Nocardia elegans	85	94.12	2e-06
3	type I polyketide synthase	Nocardia	85	94.12	2e-06
3	beta-ketoacyl synthase N-terminal-like domain-containing protein	Nocardia nova	85	94.12	2e-06
3	type I polyketide synthase	Nocardia cerradoensis	85	94.12	2e-06
3	type I polyketide synthase	Nocardia cerradoensis	85	94.12	2e-06
3	type I polyketide synthase	Nocardia violaceofusca	85	94.12	2e-06
3	type I polyketide synthase	Nocardia aobensis	85	94.12	2e-06
3	type I polyketide synthase	Nocardia vermiculata	85	94.12	2e-06
3	type I polyketide synthase	Nocardia mikamii	85	94.12	2e-06
3	type I polyketide synthase	Streptomyces sp. SM12	95	89.47	2e-06
3	type I polyketide synthase	Actinoalloteichus spitiensis	95	89.47	2e-06
3	type I polyketide synthase	Streptomyces otsuchiensis	95	89.47	2e-06
3	polyketide synthase	Paenibacillus spiritus	95	89.47	2e-06
3	type I polyketide synthase	Actinomadura livida	95	89.47	3e-06
3	type I polyketide synthase	Actinomadura sp. 6K520	95	89.47	3e-06
3	type I polyketide synthase	Actinomadura catellatispora	95	89.47	3e-06
3	type I polyketide synthase	Streptomyces cinnamoneus	95	89.47	3e-06
3	type I polyketide synthase	Streptomyces hygroscopicus	95	89.47	3e-06
3	type I polyketide synthase	Streptomyces sp. NBRC 109436	95	89.47	3e-06
3	type I polyketide synthase	Streptomyces hygroscopicus	95	89.47	3e-06
3	type I polyketide synthase	Streptomyces hygroscopicus	95	89.47	3e-06
3	type I polyketide synthase	Streptomyces sp. MMG1121	85	94.12	3e-06
3	SDR family NAD(P)-dependent oxidoreductase	Polyangium jinanense	85	94.12	3e-06
3	type I polyketide synthase	Mangrovihabitans endophyticus	95	89.47	4e-06
3	SDR family NAD(P)-dependent oxidoreductase	Sphingomonas sp. AX6	90	88.89	4e-06
3	type I polyketide synthase	Amycolatopsis cihanbeyliensis	85	94.12	4e-06
3	SDR family NAD(P)-dependent oxidoreductase	Streptomyces sp. JJ36	95	89.47	4e-06
3	type I polyketide synthase	Streptomyces europaeiscabiei	85	94.12	4e-06
3	type I polyketide synthase	Streptomyces durmitorensis	85	94.12	4e-06
3	type I polyketide synthase	Nonomuraea thailandensis	95	89.47	4e-06
3	type I polyketide synthase	Catellatospora bangladeshensis	100	90	4e-06
3	type I polyketide synthase	Nonomuraea rubra	95	89.47	4e-06
3	type I polyketide synthase	Nonomuraea sp. PA05	95	89.47	4e-06
3	type I polyketide synthase	Actinomadura craniellae	95	89.47	4e-06
3	type I polyketide synthase	Amycolatopsis antarctica	85	94.12	4e-06
3	type I polyketide synthase	Amycolatopsis suaedae	85	94.12	4e-06
3	type I polyketide synthase	Streptomyces sichuanensis	95	89.47	4e-06
3	type I polyketide synthase	Actinophytocola xanthii	85	94.12	4e-06
3	type I polyketide synthase	Streptomyces hygroscopicus	95	89.47	4e-06
3	polyketide synthase	Pseudoalteromonas sp. S16_S37	85	94.12	4e-06
3	polyketide synthase	Pseudoalteromonas sp. A25	85	94.12	4e-06
3	polyketide synthase	Pseudoalteromonas caenipelagi	85	94.12	4e-06
3	type I polyketide synthase	Streptomyces hygroscopicus	95	89.47	4e-06
3	polyketide synthase	Streptomyces griseoflavus	95	84.21	4e-06
3	beta-ketoacyl synthase N-terminal-like domain-containing protein	Streptomyces sp. NRRL S-237	95	84.21	4e-06
3	beta-ketoacyl synthase N-terminal-like domain-containing protein	Streptomyces virginiae	95	84.21	4e-06
3	beta-ketoacyl synthase N-terminal-like domain-containing protein	Streptomyces mexicanus	85	94.12	4e-06
3	beta-ketoacyl synthase N-terminal-like domain-containing protein	Streptomyces mexicanus	85	94.12	4e-06
3	beta-ketoacyl synthase N-terminal-like domain-containing protein	Streptomyces morookaense	95	84.21	4e-06
3	beta-ketoacyl synthase N-terminal-like domain-containing protein	Streptomyces sp. ET3-23	95	84.21	4e-06
3	type I polyketide synthase	Streptomyces europaeiscabiei	85	94.12	4e-06
3	type I polyketide synthase	Streptomyces europaeiscabiei	85	94.12	4e-06
3	type I polyketide synthase	Streptomyces europaeiscabiei	85	94.12	4e-06
3	polyketide synthase	Streptomyces sp. RKCA744	95	89.47	4e-06
3	beta-ketoacyl synthase N-terminal-like domain-containing protein	Streptomyces rimosus	95	89.47	4e-06
3	type I polyketide synthase	Streptomyces akebiae	95	89.47	5e-06
3	amino acid adenylation domain-containing protein	Paenibacillus sp. MER TA 81-3	95	84.21	5e-06
3	amino acid adenylation domain-containing protein	Paenibacillus sp. UNC499MF	95	84.21	5e-06
3	hybrid non-ribosomal peptide synthetase/type I polyketide synthase	Paenibacillus apiarius	95	84.21	5e-06
3	amino acid adenylation domain-containing protein	Paenibacillus lautus	95	84.21	5e-06
3	amino acid adenylation domain-containing protein	Paenibacillus profundus	95	84.21	5e-06
3	amino acid adenylation domain-containing protein	Paenibacillus sp. EZ-K15	95	84.21	5e-06
3	amino acid adenylation domain-containing protein	Paenibacillus sp. FJAT-26967	95	84.21	5e-06
3	non-ribosomal peptide synthetase	Paenibacillus sp. OSY-SE	95	84.21	5e-06
3	amino acid adenylation domain-containing protein	Paenibacillus apiarius	95	84.21	5e-06
3	amino acid adenylation domain-containing protein	Paenibacillus apiarius	95	84.21	5e-06
3	amino acid adenylation domain-containing protein	Paenibacillus sp. ISL-20	95	84.21	5e-06
3	hybrid non-ribosomal peptide synthetase/type I polyketide synthase	Bacillus atrophaeus	95	84.21	5e-06
3	hybrid non-ribosomal peptide synthetase/type I polyketide synthase	Bacillus atrophaeus	95	84.21	5e-06
3	amino acid adenylation domain-containing protein	Bacillus mojavensis	95	84.21	5e-06
3	amino acid adenylation domain-containing protein	Bacillus mojavensis	95	84.21	5e-06
3	amino acid adenylation domain-containing protein	Bacillus atrophaeus	95	84.21	5e-06
3	amino acid adenylation domain-containing protein	Bacillus mojavensis	95	84.21	5e-06
3	amino acid adenylation domain-containing protein	Bacillus mojavensis	95	84.21	5e-06
3	amino acid adenylation domain-containing protein	Bacillus sp. LBG-1-113	95	84.21	5e-06
3	type I polyketide synthase	Adonisia turfae	95	89.47	5e-06
3	type I polyketide synthase	Trinickia sp. 4D114	85	94.12	5e-06
3	amino acid adenylation domain-containing protein	Paenibacillus apiarius	95	84.21	5e-06
3	amino acid adenylation domain-containing protein	Bacillus mojavensis	95	84.21	5e-06
3	hybrid non-ribosomal peptide synthetase/type I polyketide synthase	Reyranella massiliensis	85	94.12	5e-06
3	polyketide synthase	Blastocystis sp. subtype 4	90	88.89	5e-06
3	amino acid adenylation domain-containing protein	Marinomonas sp. RSW2	95	84.21	5e-06
3	hybrid non-ribosomal peptide synthetase/type I polyketide synthase	Nocardia sp. NRRL S-836	95	89.47	5e-06
3	type I polyketide synthase	Calothrix parasitica	95	84.21	5e-06
3	type I polyketide synthase	Ramlibacter tataouinensis	85	94.12	5e-06
3	SDR family NAD(P)-dependent oxidoreductase	Phormidium sp. LEGE 05292	95	84.21	5e-06
3	type I polyketide synthase	Frankia sp. ACN1ag	95	84.21	5e-06
3	type I polyketide synthase	Salinispora pacifica	85	94.12	5e-06
3	type I polyketide synthase	Candidatus Chloroploca sp. Khr17	95	89.47	5e-06
3	type I polyketide synthase	Tumebacillus algifaecis	85	94.12	5e-06
3	type I polyketide synthase	Methylomonas albis	95	84.21	5e-06
3	type I polyketide synthase	Chroococcidiopsis thermalis	95	84.21	5e-06
3	type I polyketide synthase	Chroococcidiopsis sp. CCNUC1	95	84.21	5e-06
3	type I polyketide synthase	Chroococcidiopsis cubana	95	84.21	5e-06
3	type I polyketide synthase	Streptoalloteichus hindustanus	95	84.21	5e-06
3	type I polyketide synthase	Sorangium	95	89.47	5e-06
3	type I polyketide synthase	Tumebacillus avium	85	94.12	5e-06
3	type I polyketide synthase	Chroococcidiopsis sp. CCNUC1	95	84.21	5e-06
3	type I polyketide synthase	Streptomyces actinomycinicus	95	84.21	5e-06
3	beta-ketoacyl synthase N-terminal-like domain-containing protein	unclassified Tsukamurella	95	89.47	5e-06
3	type I polyketide synthase	Aliterella atlantica	95	84.21	5e-06
3	type I polyketide synthase	Dendronalium phyllosphericum	95	84.21	5e-06
3	type I polyketide synthase	Kamptonema	95	84.21	5e-06
3	type I polyketide synthase	Sorangium	90	88.89	7e-06
3	SDR family NAD(P)-dependent oxidoreductase	Actinacidiphila acididurans	95	84.21	7e-06
3	type I polyketide synthase	Kitasatospora sp. SolWspMP-SS2h	95	84.21	7e-06
3	type I polyketide synthase	Kitasatospora griseola	95	84.21	7e-06
3	type I polyketide synthase	Nocardia arthritidis	95	84.21	7e-06
3	SDR family NAD(P)-dependent oxidoreductase	Streptomyces sp. SCSIO ZS0520	95	84.21	7e-06
3	type I polyketide synthase	Streptomyces albus	95	84.21	7e-06
3	type I polyketide synthase	Streptomyces albus	95	84.21	7e-06
3	type I polyketide synthase	Streptomyces physcomitrii	95	84.21	7e-06
3	type I polyketide synthase	Streptomyces sp. LP05-1	95	84.21	7e-06
3	type I polyketide synthase	Streptomyces sp. 09ZI22	95	84.21	7e-06
3	type I polyketide synthase	Streptomyces sp. 2R	95	84.21	7e-06
3	type I polyketide synthase	Streptomyces microflavus	95	84.21	7e-06
3	type I polyketide synthase	Streptomyces luridiscabiei	95	84.21	7e-06
3	type I polyketide synthase	Streptomyces microflavus	95	84.21	7e-06
3	type I polyketide synthase	Streptomyces sp. MBT58	95	84.21	7e-06
3	type I polyketide synthase	Streptomyces microflavus subgroup	95	84.21	7e-06
3	type I polyketide synthase	Streptomyces microflavus	95	84.21	7e-06
3	type I polyketide synthase	Streptomyces microflavus	95	84.21	7e-06
3	SDR family NAD(P)-dependent oxidoreductase	Streptomyces sp. NBC_00083	95	84.21	7e-06
3	type I polyketide synthase	Streptomyces sp. RerS4	95	84.21	7e-06
3	type I polyketide synthase	Saccharothrix sp. CB00851	95	84.21	7e-06
3	type I polyketide synthase	Streptomyces sp. NRRL S-31	95	84.21	7e-06
3	type I polyketide synthase	Saccharothrix deserti	95	84.21	7e-06
3	type I polyketide synthase	Amycolatopsis sp. WAC 04182	95	89.47	7e-06
3	type I polyketide synthase	Kitasatospora acidiphila	95	84.21	7e-06
3	SDR family NAD(P)-dependent oxidoreductase	Brevibacillus brevis	100	85	7e-06
3	SDR family NAD(P)-dependent oxidoreductase	Brevibacillus sp. Leaf182	100	85	7e-06
3	SDR family NAD(P)-dependent oxidoreductase	Brevibacillus sp. MS2.2	100	85	7e-06
3	type I polyketide synthase	Allokutzneria albata	95	89.47	7e-06
3	hybrid non-ribosomal peptide synthetase/type I polyketide synthase	unclassified Bacillus (in: firmicutes)	95	84.21	7e-06
3	hybrid non-ribosomal peptide synthetase/type I polyketide synthase	Bacillus subtilis	95	84.21	7e-06
3	amino acid adenylation domain-containing protein	Bacillus stercoris	95	84.21	7e-06
3	non-ribosomal peptide synthetase	Bacillus	95	84.21	7e-06
3	hybrid non-ribosomal peptide synthetase/type I polyketide synthase	Bacillus vallismortis	95	84.21	7e-06
3	hybrid non-ribosomal peptide synthetase/type I polyketide synthase	Bacillus subtilis	95	84.21	7e-06
3	non-ribosomal peptide synthetase	Bacillus sp. FW1	95	84.21	7e-06
3	hybrid non-ribosomal peptide synthetase/type I polyketide synthase	Bacillus sp. FMQ74	95	84.21	7e-06
3	hybrid non-ribosomal peptide synthetase/type I polyketide synthase	Bacillus sp. X2(2017)	95	84.21	7e-06
3	non-ribosomal peptide synthetase	Bacillus subtilis	95	84.21	7e-06
3	hybrid non-ribosomal peptide synthetase/type I polyketide synthase	Bacillus sp. JS	95	84.21	7e-06
3	hybrid non-ribosomal peptide synthetase/type I polyketide synthase	Bacillus sp. F56	95	84.21	7e-06
3	non-ribosomal peptide synthetase	Bacillus subtilis	95	84.21	7e-06
3	hybrid non-ribosomal peptide synthetase/type I polyketide synthase	Bacillus sp. MBGLi79	95	84.21	7e-06
3	amino acid adenylation domain-containing protein	Bacillus inaquosorum	95	84.21	7e-06
3	non-ribosomal peptide synthetase	Bacillus subtilis	95	84.21	7e-06
3	hybrid non-ribosomal peptide synthetase/type I polyketide synthase	Bacillus inaquosorum	95	84.21	7e-06
3	amino acid adenylation domain-containing protein	Bacillus inaquosorum	95	84.21	7e-06
3	non-ribosomal peptide synthetase	Bacillus vallismortis	95	84.21	7e-06
3	amino acid adenylation domain-containing protein	Bacillus inaquosorum	95	84.21	7e-06
3	amino acid adenylation domain-containing protein	Bacillus inaquosorum	95	84.21	7e-06
3	amino acid adenylation domain-containing protein	Bacillus inaquosorum	95	84.21	7e-06
3	amino acid adenylation domain-containing protein	Bacillus inaquosorum	95	84.21	7e-06
3	amino acid adenylation domain-containing protein	Bacillus inaquosorum	95	84.21	7e-06
3	amino acid adenylation domain-containing protein	Bacillus vallismortis	95	84.21	7e-06
3	amino acid adenylation domain-containing protein	Bacillus inaquosorum	95	84.21	7e-06
3	amino acid adenylation domain-containing protein	Bacillus vallismortis	95	84.21	7e-06
3	amino acid adenylation domain-containing protein	Bacillus inaquosorum	95	84.21	7e-06
3	hybrid non-ribosomal peptide synthetase/type I polyketide synthase	Bacillus	95	84.21	7e-06
3	hybrid non-ribosomal peptide synthetase/type I polyketide synthase	Bacillus subtilis group	95	84.21	7e-06
3	amino acid adenylation domain-containing protein	Bacillus inaquosorum	95	84.21	7e-06
3	amino acid adenylation domain-containing protein	Bacillus vallismortis	95	84.21	7e-06
3	amino acid adenylation domain-containing protein	Bacillus inaquosorum	95	84.21	7e-06
3	amino acid adenylation domain-containing protein	Bacillus inaquosorum	95	84.21	7e-06
3	amino acid adenylation domain-containing protein	Bacillus inaquosorum	95	84.21	7e-06
3	amino acid adenylation domain-containing protein	Bacillus inaquosorum	95	84.21	7e-06
3	non-ribosomal peptide synthetase	Bacillus subtilis	95	84.21	7e-06
3	amino acid adenylation domain-containing protein	Bacillus inaquosorum	95	84.21	7e-06
3	amino acid adenylation domain-containing protein	Bacillus vallismortis	95	84.21	7e-06
3	amino acid adenylation domain-containing protein	Bacillus inaquosorum	95	84.21	7e-06
3	amino acid adenylation domain-containing protein	Bacillus inaquosorum	95	84.21	7e-06
3	non-ribosomal peptide synthetase	Bacillus subtilis	95	84.21	7e-06
3	amino acid adenylation domain-containing protein	Bacillus inaquosorum	95	84.21	7e-06
3	amino acid adenylation domain-containing protein	Bacillus inaquosorum	95	84.21	7e-06
3	amino acid adenylation domain-containing protein	Bacillus inaquosorum	95	84.21	7e-06
3	amino acid adenylation domain-containing protein	Bacillus inaquosorum	95	84.21	7e-06
3	non-ribosomal peptide synthetase	Bacillus subtilis	95	84.21	7e-06
3	amino acid adenylation domain-containing protein	Bacillus inaquosorum	95	84.21	7e-06
3	amino acid adenylation domain-containing protein	Bacillus inaquosorum	95	84.21	7e-06
3	amino acid adenylation domain-containing protein	Bacillus inaquosorum	95	84.21	7e-06
3	amino acid adenylation domain-containing protein	Bacillus rugosus	95	84.21	7e-06
3	amino acid adenylation domain-containing protein	Bacillus vallismortis	95	84.21	7e-06
3	amino acid adenylation domain-containing protein	Bacillus inaquosorum	95	84.21	7e-06
3	hybrid non-ribosomal peptide synthetase/type I polyketide synthase	Bacillus subtilis	95	84.21	7e-06
3	amino acid adenylation domain-containing protein	Bacillus inaquosorum	95	84.21	7e-06
3	amino acid adenylation domain-containing protein	Bacillus inaquosorum	95	84.21	7e-06
3	amino acid adenylation domain-containing protein	Bacillus inaquosorum	95	84.21	7e-06
3	amino acid adenylation domain-containing protein	Bacillus inaquosorum	95	84.21	7e-06
3	amino acid adenylation domain-containing protein	Bacillus inaquosorum	95	84.21	7e-06
3	amino acid adenylation domain-containing protein	Bacillus inaquosorum	95	84.21	7e-06
3	amino acid adenylation domain-containing protein	Bacillus inaquosorum	95	84.21	7e-06
3	amino acid adenylation domain-containing protein	Bacillus inaquosorum	95	84.21	7e-06
3	amino acid adenylation domain-containing protein	Bacillus inaquosorum	95	84.21	7e-06
3	hybrid non-ribosomal peptide synthetase/type I polyketide synthase	Bacillus subtilis group	95	84.21	7e-06
3	amino acid adenylation domain-containing protein	Bacillus inaquosorum	95	84.21	7e-06
3	amino acid adenylation domain-containing protein	Bacillus inaquosorum	95	84.21	7e-06
3	amino acid adenylation domain-containing protein	Bacillus inaquosorum	95	84.21	7e-06
3	amino acid adenylation domain-containing protein	Bacillus inaquosorum	95	84.21	7e-06
3	amino acid adenylation domain-containing protein	Bacillus inaquosorum	95	84.21	7e-06
3	amino acid adenylation domain-containing protein	Bacillus inaquosorum	95	84.21	7e-06
3	amino acid adenylation domain-containing protein	Bacillus inaquosorum	95	84.21	7e-06
3	amino acid adenylation domain-containing protein	Bacillus inaquosorum	95	84.21	7e-06
3	amino acid adenylation domain-containing protein	Bacillus inaquosorum	95	84.21	7e-06
3	amino acid adenylation domain-containing protein	Bacillus vallismortis	95	84.21	7e-06
3	amino acid adenylation domain-containing protein	Bacillus inaquosorum	95	84.21	7e-06
3	amino acid adenylation domain-containing protein	Bacillus inaquosorum	95	84.21	7e-06
3	hybrid non-ribosomal peptide synthetase/type I polyketide synthase	Bacillus subtilis	95	84.21	7e-06
3	amino acid adenylation domain-containing protein	Bacillus inaquosorum	95	84.21	7e-06
3	amino acid adenylation domain-containing protein	Bacillus inaquosorum	95	84.21	7e-06
3	amino acid adenylation domain-containing protein	Bacillus inaquosorum	95	84.21	7e-06
3	amino acid adenylation domain-containing protein	Bacillus inaquosorum	95	84.21	7e-06
3	amino acid adenylation domain-containing protein	Bacillus stercoris	95	84.21	7e-06
3	non-ribosomal peptide synthetase	Bacillus subtilis	95	84.21	7e-06
3	non-ribosomal peptide synthetase	Bacillus subtilis	95	84.21	7e-06
3	non-ribosomal peptide synthetase	Bacillus vallismortis	95	84.21	7e-06
3	non-ribosomal peptide synthetase	Bacillus stercoris	95	84.21	7e-06
3	amino acid adenylation domain-containing protein	Bacillus inaquosorum	95	84.21	7e-06
3	amino acid adenylation domain-containing protein	Bacillus sp. TSO22	95	84.21	7e-06
3	non-ribosomal peptide synthetase	Bacillus sp. RHFS10	95	84.21	7e-06
3	amino acid adenylation domain-containing protein	Bacillus inaquosorum	95	84.21	7e-06
3	non-ribosomal peptide synthetase	Bacillus rugosus	95	84.21	7e-06
3	amino acid adenylation domain-containing protein	Bacillus sp. SPARC3	95	84.21	7e-06
3	amino acid adenylation domain-containing protein	Bacillus inaquosorum	95	84.21	7e-06
3	amino acid adenylation domain-containing protein	Bacillus sp. G16	95	84.21	7e-06
3	amino acid adenylation domain-containing protein	Tumebacillus sp. DT12	85	94.12	7e-06
3	type I polyketide synthase	Streptomyces buecherae	95	84.21	7e-06
3	type I polyketide synthase	Streptomyces buecherae	95	84.21	7e-06
3	type I polyketide synthase	Streptomyces buecherae	95	84.21	7e-06
3	type I polyketide synthase	Streptomyces buecherae	95	84.21	7e-06
3	SDR family NAD(P)-dependent oxidoreductase	Streptomyces sp. NRRL S-1022	95	84.21	7e-06
3	type I polyketide synthase	Burkholderia sp. SRS-46	85	94.12	7e-06
3	type I polyketide synthase	Burkholderia stagnalis	85	94.12	7e-06
3	type I polyketide synthase	Burkholderia stagnalis	85	94.12	7e-06
3	type I polyketide synthase	Burkholderia stagnalis	85	94.12	7e-06
3	type I polyketide synthase	Burkholderia stagnalis	85	94.12	7e-06
3	type I polyketide synthase	Burkholderia stagnalis	85	94.12	7e-06
3	type I polyketide synthase	Burkholderia stagnalis	85	94.12	7e-06
3	type I polyketide synthase	Burkholderia stagnalis	85	94.12	7e-06
3	type I polyketide synthase	Burkholderia stagnalis	85	94.12	7e-06
3	type I polyketide synthase	Burkholderia stagnalis	85	94.12	7e-06
3	type I polyketide synthase	Burkholderia stagnalis	85	94.12	7e-06
3	type I polyketide synthase	Burkholderia stagnalis	85	94.12	7e-06
3	type I polyketide synthase	Burkholderia stagnalis	85	94.12	7e-06
3	type I polyketide synthase	Burkholderia stagnalis	85	94.12	7e-06
3	type I polyketide synthase	Burkholderia stagnalis	85	94.12	7e-06
3	type I polyketide synthase	Burkholderia stagnalis	85	94.12	7e-06
3	type I polyketide synthase	Burkholderia stagnalis	85	94.12	7e-06
3	type I polyketide synthase	Burkholderia stagnalis	85	94.12	7e-06
3	type I polyketide synthase	Burkholderia stagnalis	85	94.12	7e-06
3	type I polyketide synthase	Burkholderia stagnalis	85	94.12	7e-06
3	type I polyketide synthase	Burkholderia stagnalis	85	94.12	7e-06
3	type I polyketide synthase	Burkholderia stagnalis	85	94.12	7e-06
3	type I polyketide synthase	Burkholderia stagnalis	85	94.12	7e-06
3	type I polyketide synthase	Burkholderia sp. Bp9125	85	94.12	7e-06
3	type I polyketide synthase	Burkholderia cepacia complex	85	94.12	7e-06
3	type I polyketide synthase	unclassified Burkholderia	85	94.12	7e-06
3	type I polyketide synthase	Burkholderia pyrrocinia	85	94.12	7e-06
3	type I polyketide synthase	Burkholderia sp. Bp9002	85	94.12	7e-06
3	type I polyketide synthase	Streptomyces sp. wa1071	95	84.21	7e-06
3	type I polyketide synthase	Streptomyces sp. wa1002	95	84.21	7e-06
3	type I polyketide synthase	Streptomyces sp. wa1063	95	84.21	7e-06
3	type I polyketide synthase	Polyangium fumosum	85	88.24	7e-06
3	type I polyketide synthase	Nocardia donostiensis	85	94.12	7e-06
3	type I polyketide synthase	Nocardia donostiensis	85	94.12	7e-06
3	type I polyketide synthase	unclassified Planktothricoides	95	84.21	7e-06
3	type I polyketide synthase	Microvirga makkahensis	95	84.21	7e-06
3	SDR family NAD(P)-dependent oxidoreductase	unclassified Tsukamurella	85	94.12	7e-06
3	type I polyketide synthase	Bacillus inaquosorum	95	84.21	7e-06
3	acyltransferase domain-containing protein	Streptomyces sp. CBMA123	95	84.21	7e-06
3	type I polyketide synthase	Kibdelosporangium aridum	80	93.75	7e-06
3	type I polyketide synthase	Kibdelosporangium aridum	80	93.75	7e-06
3	type I polyketide synthase	Actinomadura soli	85	94.12	7e-06
3	type I polyketide synthase	Bacillus subtilis	95	84.21	7e-06
3	SDR family NAD(P)-dependent oxidoreductase	Nonomuraea sp. MG754425	95	89.47	7e-06
3	type I polyketide synthase	Nocardia donostiensis	85	94.12	7e-06
3	type I polyketide synthase	Tumebacillus sp. BK434	85	94.12	7e-06
3	type I polyketide synthase	Streptomyces sp. NRRL F-5755	95	84.21	7e-06
3	SDR family NAD(P)-dependent oxidoreductase	Streptomyces albus	95	84.21	7e-06
3	type I polyketide synthase	Streptomyces	95	84.21	7e-06
3	non-ribosomal peptide synthetase	Streptomyces griseoruber	90	88.89	7e-06
3	amino acid adenylation domain-containing protein	Streptomyces sp. NBC_01275	90	88.89	7e-06
3	type I polyketide synthase	Marinactinospora thermotolerans	95	84.21	7e-06
3	type I polyketide synthase	Streptomyces capitiformicae	95	84.21	7e-06
3	beta-ketoacyl synthase N-terminal-like domain-containing protein	Burkholderia stagnalis	85	94.12	7e-06
3	type I polyketide synthase	Stenotrophomonas maltophilia	95	84.21	7e-06
3	beta-ketoacyl synthase N-terminal-like domain-containing protein	Stenotrophomonas sp. Marseille-Q5258	95	84.21	7e-06
3	type I polyketide synthase	Stenotrophomonas rhizophila	95	84.21	7e-06
3	type I polyketide synthase	Stenotrophomonas nematodicola	95	84.21	7e-06
3	type I polyketide synthase	Bacillus cereus	80	93.75	7e-06
3	type I polyketide synthase	Bacillus wiedmannii	80	93.75	7e-06
3	type I polyketide synthase	Micromonospora sp. 4G55	95	89.47	7e-06
3	AMP-binding protein	Streptomyces mangrovisoli	90	88.89	7e-06
3	polyketide synthase	Streptomyces wuyuanensis	95	84.21	7e-06
3	type I polyketide synthase	Allokutzneria sp. A3M-2-11 16	85	94.12	7e-06
3	type I polyketide synthase	Allokutzneria albata	85	94.12	7e-06
3	type I polyketide synthase	Streptomyces buecherae	95	84.21	7e-06
3	type I polyketide synthase	Micromonospora sp. C31	95	84.21	7e-06
3	type I polyketide synthase	Micromonospora sp. MSM11	95	84.21	7e-06
3	type I polyketide synthase	Micromonospora echinofusca	95	84.21	7e-06
3	type I polyketide synthase	Streptomyces omiyaensis	95	84.21	7e-06
3	type I polyketide synthase	Kitasatospora indigofera	95	84.21	7e-06
3	polyketide synthase	Streptomyces microflavus	95	84.21	7e-06
3	polyketide synthase	Kitasatospora griseola	95	84.21	7e-06
3	polyketide synthase	Streptomyces buecherae	95	84.21	7e-06
3	type I polyketide synthase	Paraburkholderia sp. Se-20369	85	94.12	7e-06
3	polyketide synthase	Streptomyces sp. MBT65	90	88.89	7e-06
4	colibactin hybrid non-ribosomal peptide synthetase/type I polyketide synthase ClbB	Klebsiella aerogenes	100	100	4e-12
4	colibactin hybrid non-ribosomal peptide synthetase/type I polyketide synthase ClbB	Klebsiella pneumoniae	100	100	4e-12
4	colibactin hybrid non-ribosomal peptide synthetase/type I polyketide synthase ClbB	Klebsiella aerogenes	100	100	4e-12
4	colibactin hybrid non-ribosomal peptide synthetase/type I polyketide synthase ClbB	Klebsiella pneumoniae	100	100	4e-12
4	colibactin hybrid non-ribosomal peptide synthetase/type I polyketide synthase ClbB	Citrobacter koseri	100	100	4e-12
4	colibactin hybrid non-ribosomal peptide synthetase/type I polyketide synthase ClbB	Klebsiella pneumoniae	100	100	4e-12
4	colibactin hybrid non-ribosomal peptide synthetase/type I polyketide synthase ClbB	Klebsiella pneumoniae	100	100	4e-12
4	non-ribosomal peptide synthetase	Klebsiella pneumoniae	100	100	4e-12
4	non-ribosomal peptide synthetase	Klebsiella sp. KPN54798	100	100	4e-12
4	colibactin hybrid non-ribosomal peptide synthetase/type I polyketide synthase ClbB	Klebsiella	100	100	4e-12
4	colibactin hybrid non-ribosomal peptide synthetase/type I polyketide synthase ClbB	Klebsiella pneumoniae	100	100	4e-12
4	colibactin hybrid non-ribosomal peptide synthetase/type I polyketide synthase ClbB	Klebsiella pneumoniae	100	100	4e-12
4	colibactin hybrid non-ribosomal peptide synthetase/type I polyketide synthase ClbB	Klebsiella pneumoniae	100	100	4e-12
4	colibactin hybrid non-ribosomal peptide synthetase/type I polyketide synthase ClbB	Klebsiella pneumoniae	100	100	4e-12
4	colibactin hybrid non-ribosomal peptide synthetase/type I polyketide synthase ClbB	Klebsiella pneumoniae	100	100	4e-12
4	colibactin hybrid non-ribosomal peptide synthetase/type I polyketide synthase ClbB	Klebsiella pneumoniae	100	100	4e-12
4	colibactin hybrid non-ribosomal peptide synthetase/type I polyketide synthase ClbB	Klebsiella aerogenes	100	100	4e-12
4	colibactin hybrid non-ribosomal peptide synthetase/type I polyketide synthase ClbB	Klebsiella pneumoniae	100	100	4e-12
4	colibactin hybrid non-ribosomal peptide synthetase/type I polyketide synthase ClbB	Klebsiella pneumoniae	100	100	4e-12
4	colibactin hybrid non-ribosomal peptide synthetase/type I polyketide synthase ClbB	Klebsiella pneumoniae	100	100	4e-12
4	colibactin hybrid non-ribosomal peptide synthetase/type I polyketide synthase ClbB	Klebsiella pneumoniae	100	100	4e-12
4	colibactin hybrid non-ribosomal peptide synthetase/type I polyketide synthase ClbB	Klebsiella pneumoniae	100	100	4e-12
4	colibactin hybrid non-ribosomal peptide synthetase/type I polyketide synthase ClbB	Klebsiella pneumoniae	100	100	4e-12
4	colibactin hybrid non-ribosomal peptide synthetase/type I polyketide synthase ClbB	Klebsiella pneumoniae	100	100	4e-12
4	colibactin hybrid non-ribosomal peptide synthetase/type I polyketide synthase ClbB	Klebsiella pneumoniae	100	100	4e-12
4	colibactin hybrid non-ribosomal peptide synthetase/type I polyketide synthase ClbB	Klebsiella pneumoniae	100	100	4e-12
4	MULTISPECIES: colibactin hybrid non-ribosomal peptide synthetase/type I polyketide synthase ClbB	Enterobacteriaceae	100	100	4e-12
4	colibactin hybrid non-ribosomal peptide synthetase/type I polyketide synthase ClbB	Enterobacterales	100	100	4e-12
4	non-ribosomal peptide synthetase	Klebsiella aerogenes	100	100	4e-12
4	non-ribosomal peptide synthetase	Citrobacter koseri	100	100	4e-12
4	colibactin hybrid non-ribosomal peptide synthetase/type I polyketide synthase ClbB	Klebsiella pneumoniae	100	100	4e-12
4	colibactin hybrid non-ribosomal peptide synthetase/type I polyketide synthase ClbB	Klebsiella pneumoniae	100	100	4e-12
4	colibactin hybrid non-ribosomal peptide synthetase/type I polyketide synthase ClbB	Klebsiella pneumoniae	100	100	4e-12
4	non-ribosomal peptide synthetase	Klebsiella pneumoniae	100	100	4e-12
4	non-ribosomal peptide synthetase	Klebsiella aerogenes	100	100	4e-12
4	non-ribosomal peptide synthetase	Citrobacter koseri	100	100	4e-12
4	non-ribosomal peptide synthetase	Klebsiella pneumoniae	100	100	4e-12
4	colibactin hybrid non-ribosomal peptide synthetase/type I polyketide synthase ClbB	Klebsiella pneumoniae	100	100	4e-12
4	non-ribosomal peptide synthetase	Klebsiella pneumoniae	100	100	4e-12
4	colibactin hybrid non-ribosomal peptide synthetase/type I polyketide synthase ClbB	Klebsiella pneumoniae	100	100	4e-12
4	amino acid adenylation domain-containing protein	Citrobacter koseri	100	100	4e-12
4	colibactin hybrid non-ribosomal peptide synthetase/type I polyketide synthase ClbB	Klebsiella pneumoniae	100	100	4e-12
4	colibactin hybrid non-ribosomal peptide synthetase/type I polyketide synthase ClbB	Klebsiella aerogenes	100	100	4e-12
4	colibactin hybrid non-ribosomal peptide synthetase/type I polyketide synthase ClbB	Citrobacter koseri	100	100	4e-12
4	colibactin hybrid non-ribosomal peptide synthetase/type I polyketide synthase ClbB	Klebsiella pneumoniae	100	100	4e-12
4	colibactin hybrid non-ribosomal peptide synthetase/type I polyketide synthase ClbB	Klebsiella pneumoniae	100	100	4e-12
4	colibactin hybrid non-ribosomal peptide synthetase/type I polyketide synthase ClbB	Klebsiella aerogenes	100	100	4e-12
4	colibactin hybrid non-ribosomal peptide synthetase/type I polyketide synthase ClbB	Klebsiella pneumoniae	100	100	4e-12
4	colibactin hybrid non-ribosomal peptide synthetase/type I polyketide synthase ClbB	Klebsiella pneumoniae	100	100	4e-12
4	colibactin hybrid non-ribosomal peptide synthetase/type I polyketide synthase ClbB	Klebsiella aerogenes	100	100	4e-12
4	colibactin hybrid non-ribosomal peptide synthetase/type I polyketide synthase ClbB	Klebsiella pneumoniae	100	100	4e-12
4	colibactin hybrid non-ribosomal peptide synthetase/type I polyketide synthase ClbB	Klebsiella aerogenes	100	100	4e-12
4	non-ribosomal peptide synthetase	Klebsiella pneumoniae	100	100	4e-12
4	colibactin hybrid non-ribosomal peptide synthetase/type I polyketide synthase ClbB	Klebsiella pneumoniae	100	100	4e-12
4	colibactin hybrid non-ribosomal peptide synthetase/type I polyketide synthase ClbB	Klebsiella pneumoniae	100	100	4e-12
4	colibactin hybrid non-ribosomal peptide synthetase/type I polyketide synthase ClbB	Klebsiella aerogenes	100	100	4e-12
4	colibactin hybrid non-ribosomal peptide synthetase/type I polyketide synthase ClbB	Escherichia coli	100	100	4e-12
4	colibactin hybrid non-ribosomal peptide synthetase/type I polyketide synthase ClbB	Klebsiella pneumoniae	100	100	4e-12
4	colibactin hybrid non-ribosomal peptide synthetase/type I polyketide synthase ClbB	Klebsiella pneumoniae	100	100	4e-12
4	colibactin hybrid non-ribosomal peptide synthetase/type I polyketide synthase ClbB	Klebsiella pneumoniae	100	100	4e-12
4	colibactin hybrid non-ribosomal peptide synthetase/type I polyketide synthase ClbB	Klebsiella pneumoniae	100	100	4e-12
4	colibactin hybrid non-ribosomal peptide synthetase/type I polyketide synthase ClbB	Klebsiella	100	100	4e-12
4	colibactin hybrid non-ribosomal peptide synthetase/type I polyketide synthase ClbB	Klebsiella aerogenes	100	100	4e-12
4	colibactin hybrid non-ribosomal peptide synthetase/type I polyketide synthase ClbB	Klebsiella	100	100	4e-12
4	colibactin hybrid non-ribosomal peptide synthetase/type I polyketide synthase ClbB	Enterobacteriaceae	100	100	4e-12
4	colibactin hybrid non-ribosomal peptide synthetase/type I polyketide synthase ClbB	Klebsiella aerogenes	100	100	4e-12
4	colibactin hybrid non-ribosomal peptide synthetase/type I polyketide synthase ClbB	Klebsiella pneumoniae	100	100	4e-12
4	colibactin hybrid non-ribosomal peptide synthetase/type I polyketide synthase ClbB	Klebsiella pneumoniae	100	100	4e-12
4	colibactin hybrid non-ribosomal peptide synthetase/type I polyketide synthase ClbB	Klebsiella pneumoniae	100	100	4e-12
4	colibactin hybrid non-ribosomal peptide synthetase/type I polyketide synthase ClbB	Klebsiella pneumoniae	100	100	4e-12
4	colibactin hybrid non-ribosomal peptide synthetase/type I polyketide synthase ClbB	Klebsiella aerogenes	100	100	4e-12
4	colibactin hybrid non-ribosomal peptide synthetase/type I polyketide synthase ClbB	Klebsiella pneumoniae	100	100	4e-12
4	colibactin hybrid non-ribosomal peptide synthetase/type I polyketide synthase ClbB	Klebsiella pneumoniae	100	100	4e-12
4	colibactin hybrid non-ribosomal peptide synthetase/type I polyketide synthase ClbB	Klebsiella pneumoniae	100	100	4e-12
4	colibactin hybrid non-ribosomal peptide synthetase/type I polyketide synthase ClbB	Klebsiella pneumoniae	100	100	4e-12
4	colibactin hybrid non-ribosomal peptide synthetase/type I polyketide synthase ClbB	Enterobacteriaceae	100	100	4e-12
4	colibactin hybrid non-ribosomal peptide synthetase/type I polyketide synthase ClbB	Klebsiella pneumoniae	100	100	4e-12
4	condensation domain-containing protein	Acinetobacter baumannii	95	100	3e-11
4	colibactin hybrid non-ribosomal peptide synthetase/type I polyketide synthase ClbB	Erwinia oleae	90	88.89	3e-06
4	colibactin hybrid non-ribosomal peptide synthetase/type I polyketide synthase ClbB	Klebsiella michiganensis	90	88.89	3e-06
4	colibactin hybrid non-ribosomal peptide synthetase/type I polyketide synthase ClbB	Serratia marcescens	90	88.89	3e-06
4	colibactin hybrid non-ribosomal peptide synthetase/type I polyketide synthase ClbB	Serratia nevei	90	88.89	3e-06
