# Supplementary material for: Targeted depletion of pks+ bacteria from a fecal microbiota using specific antibodies
Source: mSystems. 2023 May 23;8(3):e00079-23. doi: 10.1128/msystems.00079-23 (PMC10308883; doi:10.1128/msystems.00079-23)
Supplement: TABLE S4 — Summary data on the percentage of bacteria labeled with different mediums, antibodies and optical density. The data show the mean and the standard deviation. [file msystems.00079-23-s0004.xlsx]

## Sheet: Hoja 1
Medium	OD600	Anti-peptide 1	Anti-peptide 2	Anti-peptide 3
Luria Bertani	0.3	33.58 ± 2.30	44.73 ± 3.03	46.55 ± 1.45
	0.6	43.18 ± 2.55	48.42 ± 0.90	51.60 ± 0.94
	1	44.13 ± 0.79	50.42 ± 5.84	53.93 ± 2.41
	2020-05-01	37.72± 2.18	35.64 ± 0.60	39.64 ± 2.90
Nutrient broth	0.3	48.56 ± 0.74	45.36 ± 3.61	42.99 ± 6.78
	0.6	40.74 ± 4.63	61.37 ± 5.88	43.34 ± 1.78
	1	40.26 ± 1.24	63.16 ± 8.82	38.80 ± 4.40
	2020-05-01	50.22 ± 7.27	43.04 ± 0.98	46.20 ± 4.91
Nutrient broth + glucose	0.3	45.79 ± 2.26	46.74 ± 3.11	36.70 ± 5.55
	0.6	46 ± 0.23	47.22 ± 1.31	53.45 ± 0.88
	1	49.72 ± 10.16	53.3 ± 7.77	58.74 ±6.77
	2020-05-01	49.52±5.23	62.19 ± 5.97	51.43 ± 5.35
