# Supplementary material for: Targeted depletion of pks+ bacteria from a fecal microbiota using specific antibodies
Source: mSystems. 2023 May 23;8(3):e00079-23. doi: 10.1128/msystems.00079-23 (PMC10308883; doi:10.1128/msystems.00079-23)
Supplement: TABLE S5 — Summary table of the isolates obtained and the DNA concentration for the PCR experiments. [file msystems.00079-23-s0005.xlsx]

## Sheet: Isolates retrieved
# Isolate	16S	Identity	[PCR] pks positive	WGS	[WGS] pks positive	RDP Classifier		PhyloPhlAn2_metagenomics
						Taxonomy	Confidence	Taxonomy	SGB	Mash distance
HD1_1	Escherichia coli	99.37%	No	Yes	No	Escherichia/Shigella	1	Escherichia coli	kSGB_10068	0.03
HD1_2	Escherichia coli	99.00%	No	No
HD1_3	Escherichia coli	97.00%	No	No
HD2_1	Klebsiella pneumoniae	98.00%	No	Yes	No	Klebsiella	0.83	Klebsiella pneumoniae	kSGB_10115	0.01
HD2_2	Escherichia coli	96.58%		No
HD3_1	Escherichia coli	93.58%		No
HD3_2	Escherichia coli	98.74%	No	Yes	No	Enterobacter	0.75	Escherichia coli	kSGB_10068	0.03
HD3_3	Escherichia coli	95.63%		No
HD4_1	Escherichia coli	98.66%	No	Yes	No	Escherichia/Shigella	1	Escherichia coli	kSGB_10068	0.02
HD4_2	Escherichia coli	99.89%		No
HD5_1	Escherichia coli	100.00%	Yes	Yes	Yes	Escherichia/Shigella	1	Escherichia coli	kSGB_10068	0.03
HD5_2	Enterococcus faecium	99.89%	No	Yes	No	Enterococcus	1	Enterococcus faecium	kSGB_7967	0.02
HD5_3	Escherichia coli	99.76%		No
HD6_1	Enterobacter cloacae / Klibsella oxytoca	92.82%		No
HD6_2	Escherichia coli	92.81%		No
HD6_3	Escherichia coli	99.26%		No
HD6_4	Klebsiella / Raoultella	97.41%		No
HD6_5	Escherichia coli	93.33%	No	Yes	No	Escherichia/Shigella	0.99	Escherichia coli	kSGB_10068	0.02
HD7_1	Citrobacter freundii	100.00%	No	Yes	No	Citrobacter	1	Citrobacter freundii	kSGB_10083	0.04
HD8_1	Escherichia coli	99.79%	No	Yes	No	Escherichia/Shigella	1	Escherichia coli	kSGB_10068	0.03
HD8_2	Escherichia coli	99.58%		No
HD9_1	Escherichia coli	99.68%	Yes	Yes	Yes	Escherichia/Shigella	1	Escherichia coli	kSGB_10068	0.03
HD9_2	Escherichia coli	100.00%		No
HD9_3	Escherichia coli	100.00%		No
HD10_1	Escherichia coli	100.00%		No
HD10_2	Enterobacter cloacae	100.00%	No	Yes	No	Enterobacter	0.89	Enterobacter coaclae	kSGB_10130	0.02
HD10_3	Escherichia coli	100.00%		No
HD11_1	Klebsiella aerogenes	100.00%		No
HD11_2	Citrobacter gillenii	99.58%	Yes	Yes	Yes	Escherichia/Shigella	1	Escherichia coli	kSGB_10068	0.03
HD11_3	Klebsiella aerogenes	100.00%		No
HD11_4	Klebsiella aerogenes	99.41%		No
HD11_5	Klebsiella aerogenes	99.89%		No
HD12_1	Escherichia coli	100.00%		No
HD12_2	Escherichia coli	99.89%	No	Yes	No	Escherichia/Shigella	1	Escherichia coli	kSGB_10068	0.03
HD12_3	Escherichia coli	100.00%		No
HD12_4	Escherichia coli	100.00%		No
HD12_5	Escherichia coli	99.57%		No
HD13_1	Escherichia coli	100.00%	Yes	Yes	Yes	Escherichia/Shigella	1	Escherichia coli	kSGB_10068	0.03
HD13_2	Serratia quinivorans	99.88%		No

## Sheet: Positive and negative fractions
		Concentration (ng/µL)
		V-HD1	V-HD2	V-HD3	V-HD4
MT		7.96	5.37	9.39	30.6
0.1	F-	0.466	1.95	0.368	0.703
	F+	0.079	0.085	0.144	0.166
1	F-	0.176	0.978	0.589	9.55
	F+	0.056	0.069	0.204	0.522
10	F-	0.34	1.38	1.63	3.2
	F+	0.174	0.215	0.377	0.117

## Sheet: Isolates PCR DNA concentration
	Concentration (ng/µL)
HD1_1	175.983
HD2_1	76.149
HD3_2	94.608
HD4_1	115.729
HD5_1	51.413
HD5_2	211.885
HD6_5	114.28
HD7_1	481.359
HD8_1	148.278
HD9_1	96.027
HD10_2	340.028
HD11_2	106.808
HD12_2	102.209
HD13_1	114.569
